# Supplementary material for: 2-{(E)-4-[4-(Trifluoro­meth­yl)phen­oxy]but-2-en­yloxy}phenyl N-methyl­carbamate
Source: Acta Crystallogr Sect E Struct Rep Online. 2013 Feb 2;69(Pt 3):o326–7. doi: 10.1107/S1600536813001347 (PMC3588498; doi:10.1107/S1600536813001347)
Supplement: Supplementary file 1 [file e-69-0o326-sup1.cif]

##############################################################################
#                                                                            #
# This CIF contains the data in a paper accepted for publication in          #
# Acta Crystallographica Section E. It conforms to the requirements of       #
# Notes for Authors for Acta Crystallographica Section E, and has been       #
# peer reviewed under the auspices of the IUCr Commission on Journals.       #
#                                                                            #
# Full details of the Crystallographic Information File format               #
# are given in the paper "The Crystallographic Information File (CIF):       #
# a New Standard Archive File for Crystallography" by S. R. Hall, F. H.      #
# Allen and I. D. Brown [Acta Cryst. (1991), A47, 655-685].                  #
#                                                                            #
# The current version of the core CIF dictionary is obtainable from          #
# ftp://ftp.iucr.org/pub/cif_core.dic.                                       #
#                                                                            #
# Software is freely available for graphical display of the structure(s)     #
# in this CIF. For information consult the CIF software page                 #
# http://www.iucr.org/resources/cif/software.                                #
#                                                                            #
# This file may be used for bona fide research purposes within the           #
# scientific community so long as proper attribution is given to the journal # 
# article from which it was obtained.                                        #
#                                                                            #
##############################################################################
data_I
_audit_creation_method     SHELXL-97
_chemical_name_systematic
;
2-{(<i>E</i>)-4-[4-(Trifluoromethyl)phenoxy]but-2-enyloxy}phenyl
<i>N</i>-methylcarbamate
;
_chemical_name_common     ?
_chemical_formula_moiety     'C19 H18 F3 N O4'
_chemical_formula_sum     'C19 H18 F3 N O4'
_chemical_formula_iupac     'C19 H18 F3 N O4'
_chemical_formula_weight     381.34
_chemical_melting_point     ?
_symmetry_cell_setting     monoclinic
_symmetry_space_group_name_H-M     'P 21/c'
_symmetry_space_group_name_Hall     '-P 2ybc'
loop_
    _symmetry_equiv_pos_as_xyz
    'x, y, z'
    '-x, y+1/2, -z+1/2'
    '-x, -y, -z'
    'x, -y-1/2, z-1/2'
_cell_length_a     12.413(3)
_cell_length_b     9.3936(19)
_cell_length_c     16.202(3)
_cell_angle_alpha     90.00
_cell_angle_beta     111.65(3)
_cell_angle_gamma     90.00
_cell_volume     1755.9(6)
_cell_formula_units_Z     4
_cell_measurement_reflns_used     468
_cell_measurement_theta_min     2.17
_cell_measurement_theta_max     68.25
_cell_measurement_temperature     173(2)
_exptl_crystal_description     block
_exptl_crystal_colour     colorless
_exptl_crystal_size_max     0.47
_exptl_crystal_size_mid     0.30
_exptl_crystal_size_min     0.25
_exptl_crystal_density_diffrn     1.443
_exptl_crystal_density_meas     ?
_exptl_crystal_density_method     'not measured'
_exptl_crystal_F_000     792
_exptl_absorpt_coefficient_mu     1.049
_exptl_absorpt_correction_type     multi-scan
_exptl_absorpt_process_details     '(ABSCOR; Higashi, 1995)'
_exptl_absorpt_correction_T_min     0.6385
_exptl_absorpt_correction_T_max     0.7795
_exptl_special_details     ?
_diffrn_ambient_temperature     173(2)
_diffrn_radiation_type     CuK\a
_diffrn_radiation_wavelength     1.54178
_diffrn_radiation_source     'rotating anode'
_diffrn_radiation_monochromator     graphite
_diffrn_measurement_device_type     'Rigaku R-AXIS RAPID IP area-detector'
_diffrn_measurement_method     '\w scans at fixed \c = 45\%'
_diffrn_detector_area_resol_mean     ?
_diffrn_reflns_number     11613
_diffrn_reflns_av_R_equivalents     0.0333
_diffrn_reflns_av_sigmaI/netI     0.0346
_diffrn_reflns_theta_min     3.83
_diffrn_reflns_theta_max     68.23
_diffrn_reflns_theta_full     68.23
_diffrn_measured_fraction_theta_max     0.985
_diffrn_measured_fraction_theta_full     0.985
_diffrn_reflns_limit_h_min     -14
_diffrn_reflns_limit_h_max     14
_diffrn_reflns_limit_k_min     -11
_diffrn_reflns_limit_k_max     10
_diffrn_reflns_limit_l_min     -18
_diffrn_reflns_limit_l_max     19
_diffrn_standards_number     ?
_diffrn_standards_interval_count     ?
_diffrn_standards_interval_time     ?
_diffrn_standards_decay_%     ?
_refine_special_details
;
Refinement of <i>F</i>^2^ against ALL reflections. The weighted <i>R</i>-factor
<i>wR</i> and goodness of fit <i>S</i> are based on <i>F</i>^2^, conventional
<i>R</i>-factors <i>R</i> are based on <i>F</i>, with <i>F</i> set to zero for
negative <i>F</i>^2^. The threshold expression of <i>F</i>^2^ >
\s(<i>F</i>^2^) is used only for calculating <i>R</i>-factors(gt) <i>etc</i>.
and is not relevant to the choice of reflections for refinement.
<i>R</i>-factors based on <i>F</i>^2^ are statistically about twice as large
as those based on <i>F</i>, and <i>R</i>- factors based on ALL data will be
even larger.
;
_reflns_number_total     3163
_reflns_number_gt     2615
_reflns_threshold_expression     I>2sigma(I)
_refine_ls_structure_factor_coef     Fsqd
_refine_ls_matrix_type     full
_refine_ls_R_factor_all     0.0542
_refine_ls_R_factor_gt     0.0437
_refine_ls_wR_factor_gt     0.1017
_refine_ls_wR_factor_ref     0.1070
_refine_ls_goodness_of_fit_ref     1.074
_refine_ls_restrained_S_all     1.116
_refine_ls_number_reflns     3163
_refine_ls_number_parameters     274
_refine_ls_number_restraints     60
_refine_ls_hydrogen_treatment     constr
_refine_ls_weighting_scheme     calc
_refine_ls_weighting_details
         'calc w=1/[\s^2^(Fo^2^)+(0.0381P)^2^+0.8611P] where P=(Fo^2^+2Fc^2^)/3'
_atom_sites_solution_hydrogens     geom
_atom_sites_solution_primary     direct
_atom_sites_solution_secondary     difmap
_refine_ls_shift/su_max     0.001
_refine_ls_shift/su_mean     0.000
_refine_diff_density_max     0.289
_refine_diff_density_min     -0.219
_refine_ls_extinction_method     'SHELXL97 (Sheldrick, 2008)'
_refine_ls_extinction_coef     0.0033(3)
_refine_ls_extinction_expression
                                  'Fc^*^=kFc[1+0.001xFc^2^\l^3^/sin(2\q)]^-1/4^'
loop_
    _atom_type_symbol
    _atom_type_description
    _atom_type_scat_dispersion_real
    _atom_type_scat_dispersion_imag
    _atom_type_scat_source
    'C' 'C' 0.0181 0.0091
                         'International Tables Vol C Tables 4.2.6.8 and 6.1.1.4'
    'H' 'H' 0.0000 0.0000
                         'International Tables Vol C Tables 4.2.6.8 and 6.1.1.4'
    'N' 'N' 0.0311 0.0180
                         'International Tables Vol C Tables 4.2.6.8 and 6.1.1.4'
    'O' 'O' 0.0492 0.0322
                         'International Tables Vol C Tables 4.2.6.8 and 6.1.1.4'
    'F' 'F' 0.0727 0.0534
                         'International Tables Vol C Tables 4.2.6.8 and 6.1.1.4'
_computing_data_collection     'RAPID-AUTO (Rigaku 2001)'
_computing_cell_refinement     'RAPID-AUTO (Rigaku 2001)'
_computing_data_reduction     'RAPID-AUTO (Rigaku 2001)'
_computing_structure_solution     'SHELXS97 (Sheldrick, 2008)'
_computing_structure_refinement     'SHELXL97 (Sheldrick, 2008)'
_computing_molecular_graphics     'XP in SHELXTL (Sheldrick, 2008)'
_computing_publication_material     'SHELXL97 (Sheldrick, 2008)'
loop_
    _atom_site_type_symbol
    _atom_site_label
    _atom_site_fract_x
    _atom_site_fract_y
    _atom_site_fract_z
    _atom_site_U_iso_or_equiv
    _atom_site_adp_type
    _atom_site_calc_flag
    _atom_site_refinement_flags
    _atom_site_occupancy
    _atom_site_symmetry_multiplicity
    _atom_site_disorder_assembly
    _atom_site_disorder_group
    F F1 0.4769(4) -0.2372(3) 0.2853(4) 0.0698(14) Uani d PDU 0.710(12) 1 A 1
    F F2 0.4529(5) -0.0522(5) 0.2121(3) 0.0731(13) Uani d PDU 0.710(12) 1 A 1
    F F3 0.5816(4) -0.0554(8) 0.3412(5) 0.090(2) Uani d PDU 0.710(12) 1 A 1
    F F1' 0.5251(13) -0.2132(15) 0.3448(14) 0.109(5) Uani d PDU 0.290(12) 1 A 2
    F F2' 0.4491(9) -0.111(2) 0.2122(6) 0.111(5) Uani d PDU 0.290(12) 1 A 2
    F F3' 0.5655(11) -0.0074(18) 0.3219(13) 0.092(5) Uani d PDU 0.290(12) 1 A 2
    O O1 0.13692(11) 0.11336(15) 0.41856(9) 0.0376(4) Uani d . 1 1 A .
    O O2 -0.17712(11) 0.32576(15) 0.48990(9) 0.0348(3) Uani d . 1 1 . .
    O O3 0.02201(12) 0.28785(14) 0.67050(9) 0.0367(4) Uani d . 1 1 . .
    O O4 -0.03869(11) 0.50607(14) 0.60863(9) 0.0313(3) Uani d . 1 1 . .
    N N1 0.12414(13) 0.41620(18) 0.60530(11) 0.0336(4) Uani d . 1 1 . .
    H H1 0.1242 0.4945 0.5755 0.040 Uiso calc R 1 1 . .
    C C1 0.47480(19) -0.0960(2) 0.29620(17) 0.0477(6) Uani d D 1 1 . .
    C C2 0.38579(17) -0.0443(2) 0.32947(14) 0.0360(5) Uani d . 1 1 A .
    C C3 0.27526(17) -0.1023(2) 0.29649(13) 0.0360(5) Uani d . 1 1 . .
    H H3 0.2584 -0.1773 0.2543 0.043 Uiso calc R 1 1 A .
    C C4 0.18957(17) -0.0526(2) 0.32412(13) 0.0332(5) Uani d . 1 1 A .
    H H4 0.1141 -0.0930 0.3009 0.040 Uiso calc R 1 1 . .
    C C5 0.21432(16) 0.0570(2) 0.38617(13) 0.0318(4) Uani d . 1 1 . .
    C C6 0.32588(18) 0.1133(2) 0.42067(15) 0.0422(5) Uani d . 1 1 A .
    H H6 0.3437 0.1868 0.4640 0.051 Uiso calc R 1 1 . .
    C C7 0.41034(18) 0.0630(2) 0.39219(15) 0.0439(5) Uani d . 1 1 . .
    H H7 0.4862 0.1022 0.4158 0.053 Uiso calc R 1 1 A .
    C C8 0.01688(16) 0.0769(2) 0.37353(13) 0.0354(5) Uani d . 1 1 . .
    H H8A 0.0055 -0.0264 0.3792 0.043 Uiso calc R 1 1 A .
    H H8B -0.0081 0.1005 0.3096 0.043 Uiso calc R 1 1 . .
    C C9 -0.05238(17) 0.1595(2) 0.41472(13) 0.0329(5) Uani d . 1 1 A .
    H H9 -0.0182 0.2416 0.4485 0.039 Uiso calc R 1 1 . .
    C C10 -0.15720(18) 0.1256(2) 0.40707(14) 0.0381(5) Uani d . 1 1 . .
    H H10 -0.1877 0.0412 0.3745 0.046 Uiso calc R 1 1 A .
    C C11 -0.23549(17) 0.2024(2) 0.44281(13) 0.0337(5) Uani d . 1 1 A .
    H H11A -0.3074 0.2308 0.3935 0.040 Uiso calc R 1 1 . .
    H H11B -0.2569 0.1392 0.4832 0.040 Uiso calc R 1 1 . .
    C C12 -0.22437(16) 0.3914(2) 0.54436(12) 0.0300(4) Uani d . 1 1 . .
    C C13 -0.33741(17) 0.3764(2) 0.53971(13) 0.0354(5) Uani d . 1 1 . .
    H H13 -0.3893 0.3149 0.4967 0.042 Uiso calc R 1 1 . .
    C C14 -0.37483(18) 0.4512(2) 0.59798(14) 0.0394(5) Uani d . 1 1 . .
    H H14 -0.4523 0.4402 0.5948 0.047 Uiso calc R 1 1 . .
    C C15 -0.30069(18) 0.5415(2) 0.66040(14) 0.0392(5) Uani d . 1 1 . .
    H H15 -0.3271 0.5922 0.7001 0.047 Uiso calc R 1 1 . .
    C C16 -0.18725(17) 0.5581(2) 0.66513(13) 0.0347(5) Uani d . 1 1 . .
    H H16 -0.1360 0.6209 0.7076 0.042 Uiso calc R 1 1 . .
    C C17 -0.14992(16) 0.4832(2) 0.60820(12) 0.0296(4) Uani d . 1 1 . .
    C C18 0.03597(16) 0.3915(2) 0.63119(12) 0.0290(4) Uani d . 1 1 . .
    C C19 0.22029(18) 0.3175(2) 0.62487(16) 0.0446(6) Uani d . 1 1 . .
    H H19A 0.2818 0.3611 0.6091 0.067 Uiso calc R 1 1 . .
    H H19B 0.1936 0.2300 0.5904 0.067 Uiso calc R 1 1 . .
    H H19C 0.2504 0.2947 0.6884 0.067 Uiso calc R 1 1 . .
loop_
    _atom_site_aniso_label
    _atom_site_aniso_U_11
    _atom_site_aniso_U_22
    _atom_site_aniso_U_33
    _atom_site_aniso_U_12
    _atom_site_aniso_U_13
    _atom_site_aniso_U_23
    F1 0.082(2) 0.0421(13) 0.117(3) 0.0125(13) 0.073(2) 0.0034(16)
    F2 0.084(3) 0.083(2) 0.077(2) 0.0261(19) 0.059(2) 0.019(2)
    F3 0.0276(13) 0.136(5) 0.100(3) -0.001(2) 0.0170(15) -0.051(3)
    F1' 0.099(7) 0.091(7) 0.172(12) 0.058(6) 0.092(8) 0.046(7)
    F2' 0.038(4) 0.192(13) 0.093(7) -0.003(6) 0.011(4) -0.102(8)
    F3' 0.065(7) 0.090(7) 0.159(11) -0.039(6) 0.087(8) -0.045(7)
    O1 0.0312(7) 0.0435(8) 0.0390(8) -0.0012(6) 0.0141(6) -0.0093(7)
    O2 0.0333(7) 0.0358(8) 0.0412(8) -0.0074(6) 0.0207(6) -0.0109(6)
    O3 0.0369(8) 0.0314(8) 0.0423(8) 0.0002(6) 0.0151(6) 0.0082(6)
    O4 0.0279(7) 0.0274(7) 0.0399(7) 0.0004(6) 0.0139(6) 0.0013(6)
    N1 0.0307(8) 0.0351(9) 0.0369(9) 0.0017(7) 0.0148(7) 0.0039(8)
    C1 0.0362(12) 0.0442(13) 0.0672(16) 0.0019(11) 0.0243(11) 0.0044(13)
    C2 0.0302(10) 0.0354(11) 0.0437(11) 0.0024(9) 0.0151(9) 0.0051(9)
    C3 0.0347(10) 0.0354(11) 0.0385(11) -0.0001(9) 0.0141(9) -0.0032(9)
    C4 0.0300(10) 0.0346(11) 0.0344(10) -0.0010(8) 0.0111(8) -0.0010(9)
    C5 0.0302(10) 0.0330(10) 0.0327(10) 0.0027(8) 0.0121(8) 0.0035(8)
    C6 0.0342(11) 0.0405(12) 0.0489(12) -0.0047(10) 0.0118(9) -0.0112(10)
    C7 0.0285(10) 0.0434(12) 0.0573(14) -0.0043(9) 0.0130(10) -0.0055(11)
    C8 0.0313(10) 0.0384(11) 0.0380(11) -0.0031(9) 0.0145(9) -0.0050(9)
    C9 0.0347(10) 0.0314(10) 0.0335(10) -0.0015(9) 0.0137(8) -0.0049(8)
    C10 0.0408(11) 0.0331(11) 0.0439(12) -0.0048(9) 0.0200(9) -0.0095(9)
    C11 0.0334(10) 0.0322(10) 0.0367(11) -0.0048(8) 0.0142(8) -0.0041(8)
    C12 0.0303(10) 0.0313(10) 0.0315(10) 0.0019(8) 0.0147(8) 0.0007(8)
    C13 0.0297(10) 0.0400(12) 0.0382(11) -0.0026(9) 0.0145(9) -0.0030(9)
    C14 0.0315(10) 0.0457(13) 0.0463(12) 0.0046(9) 0.0205(9) 0.0035(10)
    C15 0.0408(12) 0.0441(12) 0.0378(11) 0.0078(10) 0.0206(10) 0.0003(10)
    C16 0.0379(11) 0.0333(11) 0.0325(10) 0.0025(9) 0.0125(9) -0.0001(9)
    C17 0.0279(9) 0.0291(10) 0.0331(10) 0.0013(8) 0.0129(8) 0.0029(8)
    C18 0.0271(9) 0.0294(10) 0.0284(9) -0.0008(8) 0.0077(8) -0.0031(8)
    C19 0.0319(11) 0.0475(13) 0.0549(13) 0.0068(10) 0.0168(10) 0.0000(11)
_geom_special_details
;
All e.s.d.'s (except the e.s.d. in the dihedral angle between two l.s. planes)
are estimated using the full covariance matrix. The cell e.s.d.'s are taken
into account individually in the estimation of e.s.d.'s in distances, angles
and torsion angles; correlations between e.s.d.'s in cell parameters are only
used when they are defined by crystal symmetry. An approximate (isotropic)
treatment of cell e.s.d.'s is used for estimating e.s.d.'s involving l.s.
planes.
;
loop_
    _geom_bond_atom_site_label_1
    _geom_bond_atom_site_label_2
    _geom_bond_site_symmetry_2
    _geom_bond_distance
    _geom_bond_publ_flag
    F1 C1 . 1.339(3) ?
    F2 C1 . 1.351(4) ?
    F3 C1 . 1.312(5) ?
    F1' C1 . 1.363(7) ?
    F2' C1 . 1.287(8) ?
    F3' C1 . 1.337(9) ?
    O1 C5 . 1.361(2) ?
    O1 C8 . 1.438(2) ?
    O2 C12 . 1.373(2) ?
    O2 C11 . 1.429(2) ?
    O3 C18 . 1.210(2) ?
    O4 C18 . 1.379(2) ?
    O4 C17 . 1.395(2) ?
    N1 C18 . 1.329(2) ?
    N1 C19 . 1.451(3) ?
    N1 H1 . 0.8800 ?
    C1 C2 . 1.479(3) ?
    C2 C7 . 1.383(3) ?
    C2 C3 . 1.387(3) ?
    C3 C4 . 1.379(3) ?
    C3 H3 . 0.9500 ?
    C4 C5 . 1.392(3) ?
    C4 H4 . 0.9500 ?
    C5 C6 . 1.393(3) ?
    C6 C7 . 1.376(3) ?
    C6 H6 . 0.9500 ?
    C7 H7 . 0.9500 ?
    C8 C9 . 1.487(3) ?
    C8 H8A . 0.9900 ?
    C8 H8B . 0.9900 ?
    C9 C10 . 1.300(3) ?
    C9 H9 . 0.9500 ?
    C10 C11 . 1.488(3) ?
    C10 H10 . 0.9500 ?
    C11 H11A . 0.9900 ?
    C11 H11B . 0.9900 ?
    C12 C13 . 1.384(3) ?
    C12 C17 . 1.401(3) ?
    C13 C14 . 1.387(3) ?
    C13 H13 . 0.9500 ?
    C14 C15 . 1.379(3) ?
    C14 H14 . 0.9500 ?
    C15 C16 . 1.390(3) ?
    C15 H15 . 0.9500 ?
    C16 C17 . 1.369(3) ?
    C16 H16 . 0.9500 ?
    C19 H19A . 0.9800 ?
    C19 H19B . 0.9800 ?
    C19 H19C . 0.9800 ?
loop_
    _geom_angle_atom_site_label_1
    _geom_angle_atom_site_label_2
    _geom_angle_atom_site_label_3
    _geom_angle_site_symmetry_1
    _geom_angle_site_symmetry_3
    _geom_angle
    _geom_angle_publ_flag
    C5 O1 C8 . . 117.30(15) ?
    C12 O2 C11 . . 117.06(15) ?
    C18 O4 C17 . . 116.65(14) ?
    C18 N1 C19 . . 121.73(18) ?
    C18 N1 H1 . . 119.1 ?
    C19 N1 H1 . . 119.1 ?
    F2' C1 F3' . . 104.5(10) ?
    F3 C1 F1 . . 107.3(4) ?
    F3 C1 F2 . . 104.9(4) ?
    F1 C1 F2 . . 100.1(3) ?
    F2' C1 F1' . . 113.7(8) ?
    F3' C1 F1' . . 99.7(8) ?
    F2' C1 C2 . . 119.7(6) ?
    F3 C1 C2 . . 116.1(4) ?
    F3' C1 C2 . . 109.8(7) ?
    F1 C1 C2 . . 115.2(2) ?
    F2 C1 C2 . . 111.6(3) ?
    F1' C1 C2 . . 107.4(5) ?
    C7 C2 C3 . . 119.2(2) ?
    C7 C2 C1 . . 121.03(19) ?
    C3 C2 C1 . . 119.8(2) ?
    C4 C3 C2 . . 120.9(2) ?
    C4 C3 H3 . . 119.5 ?
    C2 C3 H3 . . 119.5 ?
    C3 C4 C5 . . 119.58(19) ?
    C3 C4 H4 . . 120.2 ?
    C5 C4 H4 . . 120.2 ?
    O1 C5 C4 . . 124.58(18) ?
    O1 C5 C6 . . 115.86(18) ?
    C4 C5 C6 . . 119.54(19) ?
    C7 C6 C5 . . 120.2(2) ?
    C7 C6 H6 . . 119.9 ?
    C5 C6 H6 . . 119.9 ?
    C6 C7 C2 . . 120.6(2) ?
    C6 C7 H7 . . 119.7 ?
    C2 C7 H7 . . 119.7 ?
    O1 C8 C9 . . 108.10(16) ?
    O1 C8 H8A . . 110.1 ?
    C9 C8 H8A . . 110.1 ?
    O1 C8 H8B . . 110.1 ?
    C9 C8 H8B . . 110.1 ?
    H8A C8 H8B . . 108.4 ?
    C10 C9 C8 . . 123.63(19) ?
    C10 C9 H9 . . 118.2 ?
    C8 C9 H9 . . 118.2 ?
    C9 C10 C11 . . 128.22(19) ?
    C9 C10 H10 . . 115.9 ?
    C11 C10 H10 . . 115.9 ?
    O2 C11 C10 . . 108.98(16) ?
    O2 C11 H11A . . 109.9 ?
    C10 C11 H11A . . 109.9 ?
    O2 C11 H11B . . 109.9 ?
    C10 C11 H11B . . 109.9 ?
    H11A C11 H11B . . 108.3 ?
    O2 C12 C13 . . 125.72(17) ?
    O2 C12 C17 . . 115.42(16) ?
    C13 C12 C17 . . 118.84(18) ?
    C12 C13 C14 . . 119.89(19) ?
    C12 C13 H13 . . 120.1 ?
    C14 C13 H13 . . 120.1 ?
    C15 C14 C13 . . 120.68(19) ?
    C15 C14 H14 . . 119.7 ?
    C13 C14 H14 . . 119.7 ?
    C14 C15 C16 . . 119.8(2) ?
    C14 C15 H15 . . 120.1 ?
    C16 C15 H15 . . 120.1 ?
    C17 C16 C15 . . 119.53(19) ?
    C17 C16 H16 . . 120.2 ?
    C15 C16 H16 . . 120.2 ?
    C16 C17 O4 . . 119.88(17) ?
    C16 C17 C12 . . 121.22(18) ?
    O4 C17 C12 . . 118.71(17) ?
    O3 C18 N1 . . 126.96(18) ?
    O3 C18 O4 . . 123.69(17) ?
    N1 C18 O4 . . 109.33(16) ?
    N1 C19 H19A . . 109.5 ?
    N1 C19 H19B . . 109.5 ?
    H19A C19 H19B . . 109.5 ?
    N1 C19 H19C . . 109.5 ?
    H19A C19 H19C . . 109.5 ?
    H19B C19 H19C . . 109.5 ?
loop_
    _geom_torsion_atom_site_label_1
    _geom_torsion_atom_site_label_2
    _geom_torsion_atom_site_label_3
    _geom_torsion_atom_site_label_4
    _geom_torsion_site_symmetry_1
    _geom_torsion_site_symmetry_2
    _geom_torsion_site_symmetry_3
    _geom_torsion_site_symmetry_4
    _geom_torsion
    _geom_torsion_publ_flag
    F2' C1 C2 C7 . . . . -132.8(10) ?
    F3 C1 C2 C7 . . . . 12.8(5) ?
    F3' C1 C2 C7 . . . . -11.9(10) ?
    F1 C1 C2 C7 . . . . 139.4(4) ?
    F2 C1 C2 C7 . . . . -107.3(3) ?
    F1' C1 C2 C7 . . . . 95.6(11) ?
    F2' C1 C2 C3 . . . . 46.2(10) ?
    F3 C1 C2 C3 . . . . -168.2(4) ?
    F3' C1 C2 C3 . . . . 167.0(10) ?
    F1 C1 C2 C3 . . . . -41.6(4) ?
    F2 C1 C2 C3 . . . . 71.7(3) ?
    F1' C1 C2 C3 . . . . -85.4(11) ?
    C7 C2 C3 C4 . . . . 1.2(3) ?
    C1 C2 C3 C4 . . . . -177.75(19) ?
    C2 C3 C4 C5 . . . . -0.2(3) ?
    C8 O1 C5 C4 . . . . -12.6(3) ?
    C8 O1 C5 C6 . . . . 169.01(18) ?
    C3 C4 C5 O1 . . . . -179.48(18) ?
    C3 C4 C5 C6 . . . . -1.1(3) ?
    O1 C5 C6 C7 . . . . 179.85(19) ?
    C4 C5 C6 C7 . . . . 1.3(3) ?
    C5 C6 C7 C2 . . . . -0.3(3) ?
    C3 C2 C7 C6 . . . . -1.0(3) ?
    C1 C2 C7 C6 . . . . 178.0(2) ?
    C5 O1 C8 C9 . . . . -175.09(16) ?
    O1 C8 C9 C10 . . . . -160.9(2) ?
    C8 C9 C10 C11 . . . . -177.9(2) ?
    C12 O2 C11 C10 . . . . -165.39(16) ?
    C9 C10 C11 O2 . . . . -0.2(3) ?
    C11 O2 C12 C13 . . . . -19.5(3) ?
    C11 O2 C12 C17 . . . . 161.91(17) ?
    O2 C12 C13 C14 . . . . -178.79(18) ?
    C17 C12 C13 C14 . . . . -0.2(3) ?
    C12 C13 C14 C15 . . . . 0.4(3) ?
    C13 C14 C15 C16 . . . . 0.1(3) ?
    C14 C15 C16 C17 . . . . -0.7(3) ?
    C15 C16 C17 O4 . . . . 175.88(17) ?
    C15 C16 C17 C12 . . . . 0.8(3) ?
    C18 O4 C17 C16 . . . . 117.69(19) ?
    C18 O4 C17 C12 . . . . -67.1(2) ?
    O2 C12 C17 C16 . . . . 178.33(17) ?
    C13 C12 C17 C16 . . . . -0.4(3) ?
    O2 C12 C17 O4 . . . . 3.2(3) ?
    C13 C12 C17 O4 . . . . -175.48(17) ?
    C19 N1 C18 O3 . . . . -1.9(3) ?
    C19 N1 C18 O4 . . . . 176.30(17) ?
    C17 O4 C18 O3 . . . . -18.9(3) ?
    C17 O4 C18 N1 . . . . 162.82(15) ?
loop_
    _geom_hbond_atom_site_label_D
    _geom_hbond_atom_site_label_H
    _geom_hbond_atom_site_label_A
    _geom_hbond_site_symmetry_A
    _geom_hbond_distance_DH
    _geom_hbond_distance_HA
    _geom_hbond_distance_DA
    _geom_hbond_angle_DHA
    N1 H1 O2 3_566 0.88 2.22 3.072(2) 163
data_global
_journal_date_recd_electronic     2012-12-20
_journal_date_accepted     2013-01-14
_journal_name_full     'Acta Crystallographica, Section E'
_journal_year     2013
_journal_volume     69
_journal_issue      3
_journal_page_first     o326
_journal_page_last     o327
_journal_paper_category     QO
_journal_paper_doi     10.1107/S1600536813001347
_journal_coeditor_code     MW2102
_publ_contact_author_name     'Jun Ning'
_publ_contact_author_address
;
Key Laboratory of Pesticide Chemistry and Application, Ministry of Agriculture,
Institute of Plant Protection, Chinese Academy of Agricultural Sciences,
Beijing 100193, People's Republic of China
;
_publ_contact_author_email     'jning502@yahoo.com.cn'
_publ_contact_author_fax     '+86-10-62899142'
_publ_contact_author_phone     '+86-10-62899142'
_publ_section_title
;
2-{(<i>E</i>)-4-[4-(Trifluoromethyl)phenoxy]but-2-enyloxy}phenyl
<i>N</i>-methylcarbamate
;
loop_
    _publ_author_name
    _publ_author_footnote
    _publ_author_address
    'Ma, Hong-Ju' .
;
College of Plant Science & Technology of Huazhong Agricultural University,
Wuhan 430070,
People's Republic of China
;
    'Xu, Meng-Han' .
;
College of Plant Science & Technology of Huazhong Agricultural University,
Wuhan 430070,
People's Republic of China
;
    'Zhang, Jian-Hua' .
;
College of Plant Science & Technology of Huazhong Agricultural University,
Wuhan 430070,
People's Republic of China
;
    'Li, Jian-Hong' .
;
College of Plant Science & Technology of Huazhong Agricultural University,
Wuhan 430070,
People's Republic of China
;
    'Ning, Jun' .
;
Key Laboratory of Pesticide Chemistry and Application, Ministry of Agriculture,
Institute of Plant Protection, Chinese Academy of Agricultural Sciences,
Beijing 100193,
People's Republic of China
;
