# Supplementary material for: 2-{(E)-4-[4-(Trifluoro­meth­yl)phen­oxy]but-2-en­yloxy}phenyl N-methyl­carbamate
Source: Acta Crystallogr Sect E Struct Rep Online. 2013 Feb 2;69(Pt 3):o326–7. doi: 10.1107/S1600536813001347 (PMC3588498; doi:10.1107/S1600536813001347)
Supplement: Supplementary file 2 [file e-69-0o326-Isup2.hkl]

# 
# h,k,l, Fc-squared, Fo-squared, sigma(Fo-squared) and status flag 
# 
data_I
_shelx_title ' sx2737 in P2(1)/c' 
_shelx_refln_list_code          4 
_shelx_F_calc_maximum      219.80 
_exptl_crystal_F_000       792.00 
_reflns_d_resolution_high  0.8301 
 
loop_ 
 _symmetry_equiv_pos_as_xyz 
 'x, y, z' 
 '-x, y+1/2, -z+1/2' 
 '-x, -y, -z' 
 'x, -y-1/2, z-1/2' 
 
_cell_length_a    12.4132 
_cell_length_b     9.3936 
_cell_length_c    16.2018 
_cell_angle_alpha  90.000 
_cell_angle_beta  111.654 
_cell_angle_gamma  90.000 
 
_shelx_F_squared_multiplier     1.000 
 
loop_ 
 _refln_index_h 
 _refln_index_k 
 _refln_index_l 
 _refln_F_squared_calc 
 _refln_F_squared_meas 
 _refln_F_squared_sigma 
 _refln_observed_status 
   1   0   0     1428.97     1321.16     18.12 o 
   2   0   0       61.63       73.08      2.72 o 
   3   0   0     3006.13     2935.53     41.54 o 
   4   0   0     1442.32     1411.47     17.79 o 
   5   0   0     6535.23     6814.33    144.20 o 
   6   0   0     2411.15     2549.03     39.36 o 
   7   0   0      655.96      564.27     12.47 o 
   8   0   0       34.19       43.01      9.62 o 
   9   0   0        2.27       13.35      3.82 o 
  10   0   0       71.45       72.43      6.91 o 
  11   0   0      654.04      624.74     27.35 o 
  12   0   0      209.82      189.43     10.33 o 
  13   0   0       15.74       16.42      3.78 o 
   1   1   0     1147.15     1048.52      8.50 o 
   2   1   0      419.50      379.62      3.83 o 
   3   1   0      485.45      475.61      4.43 o 
   4   1   0     1454.32     1406.41     15.14 o 
   5   1   0       77.59       80.32      1.46 o 
   6   1   0       42.31       42.28      2.37 o 
   7   1   0       71.82       71.06      2.16 o 
   8   1   0      320.20      309.92      8.11 o 
   9   1   0        0.06       -1.86      2.37 o 
  10   1   0     1297.86     1260.87     28.69 o 
  11   1   0      234.00      235.10     10.47 o 
  12   1   0       21.55       25.27      3.60 o 
  13   1   0        2.30        5.78      2.42 o 
   0   2   0    18548.57    18632.63    718.67 o 
   1   2   0      341.06      348.73      2.94 o 
   2   2   0       71.73       53.88      1.36 o 
   3   2   0        9.62       10.28      0.55 o 
   4   2   0     3616.72     3484.76     36.88 o 
   5   2   0      902.83      938.77     14.25 o 
   6   2   0      104.24       80.10      2.39 o 
   7   2   0      681.07      651.00      8.58 o 
   8   2   0      148.11      161.67      6.28 o 
   9   2   0       56.75       60.77      4.25 o 
  10   2   0       28.68       32.39      4.12 o 
  11   2   0       35.50       39.00      3.99 o 
  12   2   0      140.31      126.36      7.83 o 
  13   2   0       28.95       28.95      2.86 o 
   1   3   0      248.22      235.93      3.21 o 
   2   3   0     1047.72      950.80      7.33 o 
   3   3   0      360.41      387.76      3.73 o 
   4   3   0      126.34      124.76      1.97 o 
   5   3   0       93.08       92.57      1.55 o 
   6   3   0      179.64      192.41      2.98 o 
   7   3   0       26.73       29.37      3.36 o 
   8   3   0      271.36      313.46      9.50 o 
   9   3   0      112.79      121.30      5.76 o 
  10   3   0      943.24      871.07     22.42 o 
  11   3   0        2.37        3.14      2.37 o 
  12   3   0        9.52       14.33      2.74 o 
  13   3   0        7.49        7.43      2.20 o 
   0   4   0      892.48      942.49     14.86 o 
   1   4   0      408.00      418.93      7.48 o 
   2   4   0     2346.47     2294.84     24.92 o 
   3   4   0       40.31       35.65      1.75 o 
   4   4   0      588.10      567.59      7.74 o 
   5   4   0      424.12      461.60      4.98 o 
   6   4   0       48.40       44.39      2.80 o 
   7   4   0       21.09       30.06      3.03 o 
   8   4   0        1.81        3.99      2.21 o 
   9   4   0      108.56      110.59      7.49 o 
  10   4   0       80.17      124.07      7.29 o 
  11   4   0       32.07       26.04      3.89 o 
  12   4   0        8.75       22.10      9.56 o 
   1   5   0      517.07      529.63      7.24 o 
   2   5   0      596.26      625.32      8.37 o 
   3   5   0       78.89       96.98      2.84 o 
   4   5   0       67.08       66.82      2.62 o 
   5   5   0       55.59       78.84     12.52 o 
   6   5   0      203.15      221.37      8.82 o 
   7   5   0      129.99      114.15     11.82 o 
   8   5   0      257.44      219.34     10.55 o 
   9   5   0      259.17      249.44     13.71 o 
  10   5   0      202.12      179.91     20.18 o 
  11   5   0       15.73       16.41      6.37 o 
  12   5   0       27.94       39.99      5.89 o 
   0   6   0     1128.21     1087.64     24.97 o 
   1   6   0      696.37      714.12     11.50 o 
   2   6   0      121.32      121.90      3.98 o 
   3   6   0       56.25       68.26      3.09 o 
   4   6   0       21.43       29.59      4.21 o 
   5   6   0       60.57       57.70      6.14 o 
   6   6   0        6.27        9.38      2.97 o 
   7   6   0       67.74       64.55      5.25 o 
   8   6   0      256.38      250.66     10.03 o 
   9   6   0      136.00      151.32     10.47 o 
  10   6   0      179.12      167.02      8.82 o 
  11   6   0        4.14        7.50      4.25 o 
   1   7   0       10.11       12.82      2.70 o 
   2   7   0      347.04      356.80      9.38 o 
   3   7   0      537.70      570.69     15.88 o 
   4   7   0        5.22        9.85      2.53 o 
   5   7   0      591.64      543.15     26.42 o 
   6   7   0       60.88       49.65     15.25 o 
   7   7   0        1.87        5.15      2.93 o 
   8   7   0      192.03      201.00     10.72 o 
   9   7   0       69.22       66.45      8.65 o 
  10   7   0       10.51        8.65      4.36 o 
   0   8   0       56.48       61.33      6.05 o 
   1   8   0       40.23       49.34      4.37 o 
   2   8   0      167.96      175.75      6.95 o 
   3   8   0       80.16       78.31      8.15 o 
   4   8   0        3.40        6.35      3.38 o 
   5   8   0      798.45      823.81     32.32 o 
   6   8   0      136.67      164.31      9.95 o 
   7   8   0       51.36       44.26      6.67 o 
   8   8   0        6.62        6.28      3.13 o 
   9   8   0        1.44        4.70      3.35 o 
   1   9   0       50.75       49.78      4.88 o 
   2   9   0       27.92       39.03      4.77 o 
   3   9   0      194.80      193.36     11.88 o 
   4   9   0       11.81        8.01      3.01 o 
   5   9   0       53.22       66.06      6.37 o 
   6   9   0       13.52       13.02      3.72 o 
   7   9   0       10.34        7.83      2.97 o 
   8   9   0       11.47        5.41      2.20 o 
   0  10   0       61.21       54.85      8.16 o 
   1  10   0      224.22      244.96     11.22 o 
   2  10   0       16.09       17.78      4.04 o 
   3  10   0       25.16       18.68      5.01 o 
   4  10   0      109.39      121.59     10.50 o 
   5  10   0       54.90       57.68     10.90 o 
   6  10   0        3.71        2.49      3.19 o 
   1  11   0       56.75       71.62      4.74 o 
   2  11   0        0.05        7.01      3.73 o 
   3  11   0      107.81      116.93      8.11 o 
 -14   1   1      102.66      110.56      4.82 o 
 -13   1   1        0.79        1.77      2.07 o 
 -12   1   1       87.88       99.22      6.61 o 
 -11   1   1      475.60      503.28     14.06 o 
 -10   1   1      143.04      167.17      7.04 o 
  -9   1   1      175.32      188.02      6.68 o 
  -8   1   1      296.02      314.37      9.20 o 
  -7   1   1      386.57      447.36      6.57 o 
  -6   1   1       12.50       23.84      1.13 o 
  -5   1   1      125.05      104.41      2.45 o 
  -4   1   1      449.08      382.47      4.36 o 
  -3   1   1      341.52      320.83      5.38 o 
  -2   1   1      291.14      286.52      4.06 o 
  -1   1   1     3940.86     3741.78     34.87 o 
   0   1   1      139.91      117.95      1.99 o 
   1   1   1      195.01      202.78      2.05 o 
   2   1   1      144.65      158.21      1.97 o 
   3   1   1        4.45       12.62      0.53 o 
   4   1   1      321.90      297.63      3.26 o 
   5   1   1      798.19      758.19      6.34 o 
   6   1   1      824.12      792.36      7.56 o 
   7   1   1       91.29       81.93      2.87 o 
   8   1   1      158.76      149.38      5.63 o 
   9   1   1      205.05      204.80      7.51 o 
  10   1   1      100.03      107.87      6.76 o 
  11   1   1      178.39      205.90      8.03 o 
  12   1   1      182.13      201.32      7.12 o 
  13   1   1       21.87        8.52      2.38 o 
 -13   2   1       70.98       58.21      4.72 o 
 -12   2   1        6.33        5.61      2.62 o 
 -11   2   1      961.80      948.49     22.72 o 
 -10   2   1        2.28        1.96      2.97 o 
  -9   2   1       23.54       21.75      3.02 o 
  -8   2   1       66.56       76.81      6.53 o 
  -7   2   1        0.05        1.83      1.43 o 
  -6   2   1      182.12      197.02      3.71 o 
  -5   2   1      297.21      324.91      4.11 o 
  -4   2   1     1970.05     1928.12     23.78 o 
  -3   2   1     2271.04     2113.90     17.45 o 
  -2   2   1     2814.15     2678.71     24.72 o 
  -1   2   1    19153.88    19685.37    426.52 o 
   0   2   1      609.42      546.34      7.20 o 
   1   2   1     4778.25     4362.35     47.75 o 
   2   2   1     2709.25     2576.93     22.60 o 
   3   2   1      534.64      490.69      3.67 o 
   4   2   1      266.40      260.83      3.17 o 
   5   2   1     2689.81     2687.92     28.02 o 
   6   2   1      246.25      281.59      4.53 o 
   7   2   1       55.83       54.79      2.63 o 
   8   2   1      778.09      788.45     18.17 o 
   9   2   1      415.15      391.58     12.02 o 
  10   2   1      329.57      299.08      9.94 o 
  11   2   1      172.85      180.75      8.90 o 
  12   2   1        0.06        3.93      2.20 o 
  13   2   1        2.87        6.08      3.44 o 
 -13   3   1       36.86       25.86      3.15 o 
 -12   3   1      118.33      101.91      5.35 o 
 -11   3   1      206.88      216.24      8.15 o 
 -10   3   1      888.86      871.10     26.55 o 
  -9   3   1      387.63      398.79     11.88 o 
  -8   3   1       68.52       79.15      4.19 o 
  -7   3   1       21.65       25.17      1.95 o 
  -6   3   1       18.76       46.84      2.19 o 
  -5   3   1     2734.62     2774.52     29.13 o 
  -4   3   1      553.27      593.00      4.65 o 
  -3   3   1       20.10       23.82      1.60 o 
  -2   3   1      240.72      245.06      2.26 o 
  -1   3   1       33.38       31.08      2.10 o 
   0   3   1      368.33      348.70      5.68 o 
   1   3   1     2616.81     2468.50     22.30 o 
   2   3   1      619.83      588.56      5.48 o 
   3   3   1      195.58      186.71      2.22 o 
   4   3   1       74.81       88.50      1.88 o 
   5   3   1      515.88      499.02      5.98 o 
   6   3   1        0.03        3.37      1.12 o 
   7   3   1      471.92      491.80      9.37 o 
   8   3   1      500.82      521.02     12.54 o 
   9   3   1       11.58        9.86      2.72 o 
  10   3   1       57.80       67.42      5.77 o 
  11   3   1       27.79       34.26      3.60 o 
  12   3   1       12.45       11.05      3.03 o 
  13   3   1       13.74       15.20      2.87 o 
 -13   4   1        3.94        7.75      2.25 o 
 -12   4   1       82.52       76.17      6.88 o 
 -11   4   1       98.69      111.02      6.75 o 
 -10   4   1      292.20      309.72     12.19 o 
  -9   4   1      198.97      218.47     30.80 o 
  -8   4   1      172.57      207.18      8.36 o 
  -7   4   1      331.92      334.48     11.77 o 
  -6   4   1      650.99      653.88     11.78 o 
  -5   4   1      433.11      415.14      7.17 o 
  -4   4   1      460.72      452.75      6.32 o 
  -3   4   1        3.11        3.37      0.75 o 
  -2   4   1      291.97      277.86      4.19 o 
  -1   4   1      653.11      622.92     11.85 o 
   0   4   1     2518.02     2477.24     33.13 o 
   1   4   1        0.27        2.94      0.86 o 
   2   4   1      885.82      883.32      9.33 o 
   3   4   1       59.65       66.47      1.18 o 
   4   4   1      388.67      364.50      3.72 o 
   5   4   1     2003.02     1931.66     24.31 o 
   6   4   1      224.80      211.24      5.03 o 
   7   4   1      191.47      182.47      6.22 o 
   8   4   1      471.18      468.26     12.08 o 
   9   4   1        5.27        9.57      3.70 o 
  10   4   1      598.63      552.17     17.20 o 
  11   4   1        9.35       11.18      3.01 o 
  12   4   1      128.44      131.01     11.17 o 
 -12   5   1       12.33       17.47      4.07 o 
 -11   5   1        4.05        5.33      2.74 o 
 -10   5   1        7.84        4.79      3.41 o 
  -9   5   1      588.37      544.46     66.52 o 
  -8   5   1      166.23      157.65      7.83 o 
  -7   5   1      199.53      198.01      7.81 o 
  -6   5   1     1915.03     1837.56     45.44 o 
  -5   5   1       10.84       18.68      3.29 o 
  -4   5   1      283.63      325.10      7.31 o 
  -3   5   1      655.56      611.17      8.83 o 
  -2   5   1       21.55       19.99      1.53 o 
  -1   5   1        6.97        4.41      1.24 o 
   0   5   1     1117.92     1105.99     14.21 o 
   1   5   1     2271.49     2296.32     32.88 o 
   2   5   1      165.69      187.98      4.44 o 
   3   5   1      178.71      178.62      3.67 o 
   4   5   1        3.26        3.75      2.27 o 
   5   5   1      310.79      314.98      7.84 o 
   6   5   1       54.09       51.58      5.19 o 
   7   5   1      679.63      662.21     18.02 o 
   8   5   1       26.52       23.64      3.81 o 
   9   5   1        5.71        6.06      3.68 o 
  10   5   1        3.34        4.81      2.76 o 
  11   5   1        4.93        9.68      3.22 o 
  12   5   1        0.59        1.00      3.05 o 
 -12   6   1        9.38       11.98      3.66 o 
 -11   6   1        0.17        1.47      2.45 o 
 -10   6   1      205.86      222.93     13.27 o 
  -9   6   1       39.40       45.48      5.95 o 
  -8   6   1      767.56      807.65     22.53 o 
  -7   6   1        3.04        4.35      2.78 o 
  -6   6   1      154.50      151.18      6.95 o 
  -5   6   1       55.81       48.59      4.61 o 
  -4   6   1        0.17       -0.31      1.38 o 
  -3   6   1     1017.18     1019.45     16.74 o 
  -2   6   1        1.16       -0.30      1.22 o 
  -1   6   1       17.58       28.69      6.27 o 
   0   6   1      498.62      553.53     10.42 o 
   1   6   1      839.16      800.13     12.18 o 
   2   6   1        0.47        3.01      1.63 o 
   3   6   1       41.92       52.38      6.15 o 
   4   6   1      604.63      592.42     12.93 o 
   5   6   1        5.08        6.60      2.38 o 
   6   6   1       48.37       50.07      5.25 o 
   7   6   1        2.99        4.29      3.24 o 
   8   6   1        3.58        5.96      3.63 o 
   9   6   1       37.89       54.28      8.64 o 
  10   6   1      106.63      130.66     11.14 o 
  11   6   1       12.39       11.92      4.29 o 
 -11   7   1      115.75      125.71      7.91 o 
 -10   7   1       52.72       54.03     11.81 o 
  -9   7   1       54.24       51.78      7.95 o 
  -8   7   1       88.63       80.70     11.09 o 
  -7   7   1      309.17      334.95     12.18 o 
  -6   7   1       78.21       69.44      6.28 o 
  -5   7   1        2.97        9.46      3.14 o 
  -4   7   1      139.07      146.92      5.96 o 
  -3   7   1      211.28      235.77      8.28 o 
  -2   7   1      137.12      135.27      5.37 o 
  -1   7   1      324.12      340.21     10.39 o 
   0   7   1      155.02      162.89      5.81 o 
   1   7   1       71.37       76.11      6.99 o 
   2   7   1       53.83       49.81      4.69 o 
   3   7   1      421.84      421.73     10.94 o 
   4   7   1      130.43      128.05      6.72 o 
   5   7   1      421.49      440.99     14.63 o 
   6   7   1       21.43       13.28      4.27 o 
   7   7   1       23.43       28.03      5.06 o 
   8   7   1       64.27       61.69      9.54 o 
   9   7   1      140.34      118.86      6.98 o 
  10   7   1       55.02       54.93     11.18 o 
  -9   8   1        3.29        3.86      3.65 o 
  -8   8   1        5.70        5.66      3.15 o 
  -7   8   1       69.35       86.10     14.71 o 
  -6   8   1       54.95       41.08     10.95 o 
  -5   8   1      266.63      285.11     11.13 o 
  -4   8   1       24.71       18.43      3.31 o 
  -3   8   1      172.31      180.56      7.93 o 
  -2   8   1        3.32        4.60      2.42 o 
  -1   8   1      204.92      214.11      7.64 o 
   0   8   1      138.66      124.26      6.29 o 
   1   8   1      310.62      306.58     14.09 o 
   2   8   1       67.28       75.70     11.38 o 
   3   8   1      191.36      218.68      9.50 o 
   4   8   1       74.25      108.84     11.88 o 
   5   8   1       92.09      110.88      8.60 o 
   6   8   1        0.11        3.86      3.50 o 
   7   8   1       15.21       19.12      5.84 o 
   8   8   1        8.49        2.38      2.75 o 
   9   8   1       94.75       93.97      7.81 o 
  -8   9   1        3.68        1.91      1.98 o 
  -7   9   1        1.22        2.06      2.55 o 
  -6   9   1      206.55      201.26     11.82 o 
  -5   9   1      158.42      152.99      8.95 o 
  -4   9   1      481.85      507.60     15.58 o 
  -3   9   1      239.85      233.15      9.66 o 
  -2   9   1      152.63      167.89     16.29 o 
  -1   9   1       79.67       96.45      7.25 o 
   0   9   1       22.70       26.37      4.10 o 
   1   9   1      143.55      154.33      7.86 o 
   2   9   1      212.18      211.46      9.30 o 
   3   9   1      158.11      181.57      9.93 o 
   4   9   1       10.52       18.57      3.54 o 
   5   9   1       58.21       64.11      6.18 o 
   6   9   1        0.03       -1.37      2.79 o 
   7   9   1      117.04      127.59      6.67 o 
   8   9   1       35.00       26.06      4.26 o 
  -6  10   1        0.01        0.90      3.11 o 
  -5  10   1       19.86       17.06      5.17 o 
  -4  10   1        0.16       -1.96      4.12 o 
  -3  10   1        9.88       10.49      3.43 o 
  -2  10   1       13.16       12.27      5.54 o 
  -1  10   1       59.11       84.91      8.93 o 
   0  10   1        0.00        0.36      2.22 o 
   1  10   1        3.49        4.45      2.59 o 
   2  10   1       14.55       12.91      2.99 o 
   3  10   1        0.65        3.25      2.36 o 
   4  10   1       48.88       31.29      3.40 o 
   5  10   1       49.76       37.31     15.37 o 
   6  10   1      135.64      148.39      9.08 o 
  -3  11   1      177.56      171.68     10.01 o 
  -2  11   1        3.34        4.19      3.52 o 
  -1  11   1       97.27       84.64     13.19 o 
   0  11   1       83.99       97.39      5.99 o 
   1  11   1       19.73       14.69      3.48 o 
   2  11   1        4.72        3.53      3.30 o 
 -14   0   2       11.05       12.63      3.22 o 
 -13   0   2        4.71        3.55      3.32 o 
 -12   0   2      275.20      266.35     13.01 o 
 -11   0   2     1406.84     1337.35     50.28 o 
 -10   0   2        1.00        6.56      4.48 o 
  -9   0   2       32.18       28.12      4.40 o 
  -8   0   2       17.81       19.97      5.87 o 
  -7   0   2     1204.30     1263.45     26.57 o 
  -6   0   2        0.89        2.11      0.59 o 
  -5   0   2     7155.33     7357.60    190.97 o 
  -4   0   2     5783.15     5694.16    104.31 o 
  -3   0   2      965.91      850.20      8.77 o 
  -2   0   2     2939.26     2936.27     41.54 o 
  -1   0   2       42.65       29.19      0.89 o 
   0   0   2       11.66       29.56      0.99 o 
   1   0   2    30866.94    33721.31   1164.55 o 
   2   0   2    18544.40    19258.59    602.92 o 
   3   0   2       44.66       49.93      4.21 o 
   4   0   2     2247.70     2298.50     32.35 o 
   5   0   2     1185.20     1182.57     17.27 o 
   6   0   2      551.29      574.93      8.85 o 
   7   0   2       51.19       64.86      8.30 o 
   8   0   2       25.04       26.62      4.24 o 
   9   0   2       11.33       14.69      5.13 o 
  10   0   2      650.77      633.00     27.30 o 
  11   0   2       20.80       21.73      4.58 o 
  12   0   2        4.96        1.30      3.40 o 
  13   0   2       19.35       15.02      3.77 o 
 -14   1   2       29.84       33.64      2.80 o 
 -13   1   2        0.08        1.57      2.14 o 
 -12   1   2       20.26       24.24      4.01 o 
 -11   1   2       25.27       22.46      3.50 o 
 -10   1   2      266.58      259.59      9.50 o 
  -9   1   2        0.47        3.80      2.14 o 
  -8   1   2      745.11      700.92     13.75 o 
  -7   1   2       28.50       25.72      2.30 o 
  -6   1   2     2270.69     2169.29     27.21 o 
  -5   1   2        1.17        3.26      0.54 o 
  -4   1   2     1455.21     1388.22     10.15 o 
  -3   1   2      553.45      473.76      2.77 o 
  -2   1   2     4760.76     4623.68     47.59 o 
  -1   1   2      321.86      281.14      1.28 o 
   0   1   2      413.92      418.26      5.17 o 
   1   1   2     3130.21     3048.63     27.98 o 
   2   1   2       17.01       15.57      0.70 o 
   3   1   2      772.60      684.39      5.59 o 
   4   1   2      564.68      565.50      5.45 o 
   5   1   2      222.63      237.70      2.79 o 
   6   1   2     1833.75     1863.25     19.72 o 
   7   1   2      213.62      233.58      4.69 o 
   8   1   2       13.03       10.39      2.71 o 
   9   1   2       49.77       59.15      4.40 o 
  10   1   2        0.02        4.50      2.78 o 
  11   1   2       78.15       69.77      5.25 o 
  12   1   2       61.53       76.01      4.27 o 
  13   1   2       83.65       84.33      4.49 o 
 -14   2   2       16.23       12.63      2.35 o 
 -13   2   2        0.18        7.80      3.93 o 
 -12   2   2        4.41        2.29      2.47 o 
 -11   2   2      716.57      722.09     21.60 o 
 -10   2   2       37.40       37.94      4.26 o 
  -9   2   2       89.66      105.62      7.89 o 
  -8   2   2        1.67        4.36      1.92 o 
  -7   2   2     1018.66      988.04     12.48 o 
  -6   2   2     3052.31     3251.60     43.31 o 
  -5   2   2     1216.07     1217.44     11.11 o 
  -4   2   2        5.10        3.62      0.54 o 
  -3   2   2      934.24      849.11      6.44 o 
  -2   2   2      112.87      131.45      2.63 o 
  -1   2   2     9770.47     9872.16    157.93 o 
   0   2   2     1523.41     1395.30     12.39 o 
   1   2   2    15850.86    16725.27    351.31 o 
   2   2   2     3610.31     3685.93     36.70 o 
   3   2   2       22.36       29.61      1.84 o 
   4   2   2      276.55      221.69      4.30 o 
   5   2   2       17.69       20.54      1.02 o 
   6   2   2     3411.32     3446.40     45.08 o 
   7   2   2      391.00      416.11      7.52 o 
   8   2   2      983.00      987.27     21.25 o 
   9   2   2      199.16      181.25      7.32 o 
  10   2   2        0.01        0.73      2.25 o 
  11   2   2       69.68       82.36      7.44 o 
  12   2   2       40.62       38.12      3.48 o 
  13   2   2        0.38       -0.38      2.49 o 
 -13   3   2       42.89       36.46      3.71 o 
 -12   3   2       69.75       75.18      4.86 o 
 -11   3   2       10.64       13.07      3.17 o 
 -10   3   2       13.80       20.01      3.54 o 
  -9   3   2      335.73      341.13     10.05 o 
  -8   3   2       17.42       16.76      2.80 o 
  -7   3   2      134.51      125.02      4.63 o 
  -6   3   2      322.32      325.76      4.66 o 
  -5   3   2      419.12      391.84      5.02 o 
  -4   3   2      699.89      729.02      6.76 o 
  -3   3   2       19.90       25.96      0.82 o 
  -2   3   2      462.11      471.18      3.30 o 
  -1   3   2     1414.70     1419.44     21.82 o 
   0   3   2      884.56      847.71      7.72 o 
   1   3   2       19.27       37.80      1.81 o 
   2   3   2       30.34       35.84      2.17 o 
   3   3   2      388.94      366.13      3.18 o 
   4   3   2      963.86     1010.94      8.82 o 
   5   3   2       17.27       11.87      0.96 o 
   6   3   2     1571.89     1498.39     21.63 o 
   7   3   2       80.22       85.21      4.37 o 
   8   3   2      296.46      275.73      7.46 o 
   9   3   2        0.01       -0.94      2.19 o 
  10   3   2       56.52       52.31      4.65 o 
  11   3   2       64.53       48.50      3.76 o 
  12   3   2       13.82       10.48      2.39 o 
 -13   4   2       22.59       25.61      4.97 o 
 -12   4   2        1.41        1.04      2.63 o 
 -11   4   2       27.28       31.66      4.41 o 
 -10   4   2       68.71       66.31      5.90 o 
  -9   4   2      184.03      166.95      9.68 o 
  -8   4   2      322.13      337.63     11.05 o 
  -7   4   2       33.72       35.43      2.79 o 
  -6   4   2     1754.74     1740.32     37.13 o 
  -5   4   2       71.31       81.90      2.90 o 
  -4   4   2        7.46       12.75      0.89 o 
  -3   4   2      144.40      154.36      2.72 o 
  -2   4   2      814.61      847.17      7.89 o 
  -1   4   2       41.54       40.23      1.58 o 
   0   4   2     2533.25     2536.77     27.41 o 
   1   4   2      107.90      107.08      2.14 o 
   2   4   2      944.00      916.13     11.23 o 
   3   4   2     1128.40     1178.51     10.47 o 
   4   4   2      153.27      151.91      2.17 o 
   5   4   2       12.07        8.80      1.30 o 
   6   4   2       11.99       16.02      1.77 o 
   7   4   2      277.62      311.68      7.66 o 
   8   4   2      536.99      561.88     14.03 o 
   9   4   2        7.48        9.23      5.45 o 
  10   4   2       27.85       41.05      5.58 o 
  11   4   2       80.79       89.04      6.81 o 
  12   4   2       19.84       20.36      8.38 o 
 -12   5   2        0.00        2.77      2.42 o 
 -11   5   2        1.89        2.66      2.61 o 
 -10   5   2        1.81        0.42      2.59 o 
  -9   5   2      362.52      318.69     15.95 o 
  -8   5   2      482.93      477.00     20.39 o 
  -7   5   2       98.54      105.44      4.81 o 
  -6   5   2       28.56       34.99      3.84 o 
  -5   5   2       77.01       84.53      4.95 o 
  -4   5   2      202.88      256.16      4.52 o 
  -3   5   2      566.76      564.77     11.02 o 
  -2   5   2      261.48      282.19      4.69 o 
  -1   5   2      295.40      322.77      4.91 o 
   0   5   2      330.58      365.25      5.46 o 
   1   5   2      333.60      371.33      9.40 o 
   2   5   2      525.11      509.21      8.02 o 
   3   5   2       11.19       18.45      1.68 o 
   4   5   2     2409.24     2415.01     42.01 o 
   5   5   2        0.35        2.08      1.77 o 
   6   5   2      141.37      149.28      6.63 o 
   7   5   2      202.69      219.79     13.83 o 
   8   5   2       22.33       26.55      4.89 o 
   9   5   2      175.87      186.30     15.45 o 
  10   5   2      162.32      140.61     12.24 o 
  11   5   2        0.94        2.34      3.75 o 
 -12   6   2        6.06        1.52      2.95 o 
 -11   6   2      119.12      118.31      7.14 o 
 -10   6   2       47.12       51.92      5.79 o 
  -9   6   2      501.78      521.79     20.36 o 
  -8   6   2      489.32      436.42     13.95 o 
  -7   6   2        3.29        1.42      2.51 o 
  -6   6   2      374.52      363.93     12.92 o 
  -5   6   2       93.91       96.03      6.07 o 
  -4   6   2       36.20       33.53      2.63 o 
  -3   6   2      985.41      997.25     18.01 o 
  -2   6   2       13.85       22.13      1.87 o 
  -1   6   2      261.84      283.03      6.07 o 
   0   6   2      972.29      933.99     14.40 o 
   1   6   2      439.74      462.07      7.86 o 
   2   6   2      324.68      312.92      7.46 o 
   3   6   2        6.16        5.82      2.38 o 
   4   6   2      750.31      755.11     18.92 o 
   5   6   2       29.45       28.80      4.14 o 
   6   6   2        0.04        0.99      3.14 o 
   7   6   2        0.21        2.99      4.23 o 
   8   6   2       17.74       11.68      4.11 o 
   9   6   2        5.98        1.96      3.30 o 
  10   6   2       20.28       15.94      5.29 o 
  11   6   2       20.62       26.39      4.70 o 
 -11   7   2       12.28       14.76      6.62 o 
  -9   7   2        2.77       -0.89      3.25 o 
  -8   7   2      266.35      303.13     11.08 o 
  -7   7   2      255.92      273.28     10.67 o 
  -6   7   2       30.48       28.73      4.06 o 
  -5   7   2       99.68      122.32      6.74 o 
  -4   7   2      945.09      901.99     21.12 o 
  -3   7   2        7.15        9.61      2.44 o 
  -2   7   2        0.00        1.42      1.88 o 
  -1   7   2       83.45      104.44      5.81 o 
   0   7   2       18.06       18.82      3.65 o 
   1   7   2      262.79      262.23      9.06 o 
   2   7   2      168.99      173.81     13.19 o 
   3   7   2       52.07       56.73      5.76 o 
   4   7   2      483.32      489.66     14.99 o 
   5   7   2       70.20       82.66      5.76 o 
   6   7   2      320.84      320.85     16.82 o 
   7   7   2        0.04        1.02      3.19 o 
   8   7   2        6.26       14.00      4.90 o 
   9   7   2        1.65        0.25      2.33 o 
  10   7   2       23.34       34.50      5.20 o 
  -9   8   2       49.99       28.59      5.32 o 
  -8   8   2       12.96        7.88      3.73 o 
  -7   8   2        0.37        2.19      2.59 o 
  -6   8   2      288.70      293.64     11.05 o 
  -5   8   2        8.04        9.20      3.76 o 
  -4   8   2      277.23      293.74     11.08 o 
  -3   8   2       27.68       25.33      4.04 o 
  -2   8   2      117.57      114.14      6.71 o 
  -1   8   2       15.17       15.57      3.47 o 
   0   8   2       57.23       69.41      5.39 o 
   1   8   2       34.21       29.91      4.63 o 
   2   8   2        6.45       10.20      3.23 o 
   3   8   2       56.55       59.13      5.87 o 
   4   8   2       36.81       39.43      5.10 o 
   5   8   2       24.29       21.51      5.13 o 
   6   8   2       26.03       31.54      5.21 o 
   7   8   2        0.18       -0.64      3.31 o 
   8   8   2       56.78       83.10     29.04 o 
   9   8   2      189.18      242.42     11.93 o 
  -8   9   2       21.15        5.84      5.52 o 
  -7   9   2        4.60        2.72      3.79 o 
  -6   9   2       32.66       32.53      7.02 o 
  -5   9   2       16.56       20.57      5.43 o 
  -4   9   2       12.57       16.18      4.50 o 
  -3   9   2       10.69       12.02      3.34 o 
  -2   9   2        6.21        9.28      3.31 o 
  -1   9   2       63.17       76.73      6.98 o 
   0   9   2       19.41       16.74      4.16 o 
   1   9   2       68.59       92.45      7.11 o 
   2   9   2        3.18        9.84      3.69 o 
   3   9   2        1.00        4.75      2.91 o 
   4   9   2       64.09       47.41      4.59 o 
   5   9   2      127.42      125.74     12.58 o 
   6   9   2       16.42       17.05      3.73 o 
   7   9   2        1.77        0.81      2.27 o 
  -6  10   2       91.72       93.00      7.65 o 
  -5  10   2        7.01        5.09      4.14 o 
  -4  10   2      144.76      132.68     11.02 o 
  -3  10   2       86.35       91.74      5.49 o 
  -2  10   2      111.21       99.44      5.62 o 
  -1  10   2       53.23       55.61      5.15 o 
   0  10   2       54.66       53.28      8.89 o 
   1  10   2       85.60       98.56      5.79 o 
   2  10   2       13.05        8.16      3.57 o 
   3  10   2       19.82       13.62      2.93 o 
   4  10   2       35.06       20.76      4.18 o 
   5  10   2       14.70       11.72      4.84 o 
  -3  11   2        8.51        9.96      6.49 o 
  -2  11   2       22.72       18.63      4.56 o 
  -1  11   2       67.98       76.41      4.70 o 
   0  11   2       84.28       94.62      6.52 o 
   1  11   2       12.83        9.20      2.57 o 
   2  11   2       45.75       30.60      4.78 o 
 -14   1   3       17.98       15.34      2.43 o 
 -13   1   3        0.49        2.63      2.34 o 
 -12   1   3      272.57      264.71     12.43 o 
 -11   1   3      172.74      195.05      7.98 o 
 -10   1   3     1902.77     1954.32     46.75 o 
  -9   1   3      280.95      290.37     15.78 o 
  -8   1   3        1.06       -0.59      1.40 o 
  -7   1   3      959.14     1051.77     13.44 o 
  -6   1   3      921.33      976.72     18.09 o 
  -5   1   3      141.58      183.41      4.52 o 
  -4   1   3       26.57       32.33      1.54 o 
  -3   1   3      732.77      711.67      8.72 o 
  -2   1   3      444.93      431.25      3.05 o 
  -1   1   3     5169.66     5302.47     69.81 o 
   0   1   3     1536.88     1539.74     11.80 o 
   1   1   3     1029.52     1037.85      6.59 o 
   2   1   3      675.87      643.77      4.34 o 
   3   1   3       40.52       47.96      2.20 o 
   4   1   3      112.52       96.93      1.82 o 
   5   1   3     3451.12     3415.21     39.98 o 
   6   1   3        0.15        2.23      0.96 o 
   7   1   3      190.69      198.77      5.00 o 
   8   1   3       25.95       34.03      3.42 o 
   9   1   3      106.78      120.18      7.73 o 
  10   1   3       55.26       55.26      4.99 o 
  11   1   3        7.20       10.97      2.75 o 
  12   1   3       71.57       68.82      4.92 o 
 -14   2   3        0.95        3.10      2.08 o 
 -13   2   3       53.74       57.51      4.14 o 
 -12   2   3       29.28       30.33      3.80 o 
 -11   2   3      107.12      109.98      6.27 o 
 -10   2   3      735.85      767.86     18.52 o 
  -9   2   3      342.89      335.46     10.31 o 
  -8   2   3      253.41      242.75      7.84 o 
  -7   2   3     1371.10     1288.35     23.21 o 
  -6   2   3     1149.41     1100.53     12.07 o 
  -5   2   3      869.45      957.71     10.18 o 
  -4   2   3        2.93        2.05      0.40 o 
  -3   2   3     3063.69     3009.62     28.40 o 
  -2   2   3      551.19      444.78      3.28 o 
  -1   2   3    11721.13    11701.46    196.48 o 
   0   2   3    48310.90    55193.69   1913.10 o 
   1   2   3     4306.38     4242.66     46.29 o 
   2   2   3     2919.28     2825.22     26.12 o 
   3   2   3       29.32       34.72      2.33 o 
   4   2   3      277.99      304.93      5.02 o 
   5   2   3      146.57      150.98      2.48 o 
   6   2   3       15.68       11.10      1.40 o 
   7   2   3      330.02      334.35      6.99 o 
   8   2   3       71.51       64.43      3.73 o 
   9   2   3       32.44       31.13      4.10 o 
  10   2   3       21.15       19.99      3.55 o 
  11   2   3      654.55      606.84     14.38 o 
  12   2   3       91.82       90.23      7.39 o 
 -14   3   3        0.59       -0.37      1.81 o 
 -13   3   3        7.66        9.44      2.80 o 
 -12   3   3        6.91        8.75      2.78 o 
 -11   3   3      239.29      235.37     12.62 o 
 -10   3   3       17.27       19.15      4.29 o 
  -9   3   3       28.55       25.20      3.16 o 
  -8   3   3        2.72        0.44      1.87 o 
  -7   3   3      124.27      145.64      8.24 o 
  -6   3   3     1091.40     1102.58     15.34 o 
  -5   3   3     2810.37     2834.04     31.65 o 
  -4   3   3       30.41       39.54      1.72 o 
  -3   3   3       27.83       45.70      1.28 o 
  -2   3   3       55.15       58.51      1.16 o 
  -1   3   3       12.70       20.78      1.54 o 
   0   3   3       86.16      103.80      1.47 o 
   1   3   3       49.76       47.86      1.51 o 
   2   3   3      754.37      795.05      6.90 o 
   3   3   3     1290.59     1363.56     12.40 o 
   4   3   3      188.48      197.27      2.58 o 
   5   3   3       30.29       37.65      3.97 o 
   6   3   3      532.43      504.00      8.48 o 
   7   3   3       57.57       69.18      4.81 o 
   8   3   3      383.99      353.08      9.01 o 
   9   3   3      294.52      287.27      9.49 o 
  10   3   3       55.03       59.14      5.11 o 
  11   3   3        0.01        0.11      2.27 o 
  12   3   3        2.00        6.75      3.90 o 
 -13   4   3       36.41       22.22      3.91 o 
 -12   4   3      105.29      124.21      6.65 o 
 -11   4   3      143.84      163.52     13.14 o 
 -10   4   3      108.08      103.09     11.24 o 
  -9   4   3        7.25        4.94      3.01 o 
  -8   4   3        2.99        2.54      2.55 o 
  -7   4   3      133.57      135.90      4.73 o 
  -6   4   3        0.52        0.56      1.08 o 
  -5   4   3       23.53       25.50      1.36 o 
  -4   4   3       59.31       86.08      2.68 o 
  -3   4   3     1763.80     1689.33     16.77 o 
  -2   4   3      237.74      234.48      3.23 o 
  -1   4   3        9.91        4.25      0.73 o 
   0   4   3     3118.48     3023.24     34.77 o 
   1   4   3      321.75      348.28      4.93 o 
   2   4   3       22.55       35.91      0.93 o 
   3   4   3       53.12       86.11      1.62 o 
   4   4   3     1226.32     1236.21     13.45 o 
   5   4   3      330.26      317.01      6.05 o 
   6   4   3      321.35      313.07      7.14 o 
   7   4   3      260.78      298.40      9.62 o 
   8   4   3      233.59      227.65      9.39 o 
   9   4   3       14.43       21.70      4.67 o 
  10   4   3      278.14      269.95     14.68 o 
  11   4   3       17.18       20.30      5.66 o 
 -13   5   3       22.66       17.68      4.71 o 
 -12   5   3       25.38       27.81      3.35 o 
 -11   5   3        7.55       11.73      3.66 o 
 -10   5   3      357.52      390.28     24.30 o 
  -9   5   3      797.25      781.15     22.37 o 
  -8   5   3      889.51      837.57     32.25 o 
  -7   5   3       31.20       33.40      3.41 o 
  -6   5   3        8.04        5.45      1.61 o 
  -5   5   3       28.75       19.82      3.62 o 
  -4   5   3     2817.52     2792.03     43.80 o 
  -3   5   3     3032.97     3208.07     50.69 o 
  -2   5   3      608.44      580.30      7.71 o 
  -1   5   3     1190.50     1128.75     14.46 o 
   0   5   3      833.23      817.68     10.35 o 
   1   5   3        6.47        7.67      1.18 o 
   2   5   3      855.05      848.08     12.17 o 
   3   5   3        0.50        1.32      1.34 o 
   4   5   3       60.26       68.17      4.30 o 
   5   5   3       63.49       86.00      5.64 o 
   6   5   3        5.91        7.67      2.79 o 
   7   5   3       61.62       66.20      6.59 o 
   8   5   3       21.15       24.51      4.84 o 
   9   5   3       37.88       24.64      4.49 o 
  10   5   3      195.79      190.04     13.50 o 
  11   5   3       49.17       37.72      5.72 o 
 -12   6   3       17.28       17.17      2.97 o 
 -11   6   3      292.67      292.17     11.55 o 
 -10   6   3        0.31        7.08      6.01 o 
  -9   6   3       60.90       61.64      6.68 o 
  -8   6   3      242.65      261.99     13.05 o 
  -7   6   3        4.99        4.57      3.10 o 
  -6   6   3       23.18       27.53      3.65 o 
  -5   6   3       59.80       80.97      4.87 o 
  -4   6   3      110.14      117.48      4.28 o 
  -3   6   3      173.82      179.18      4.69 o 
  -2   6   3      157.77      145.75      6.70 o 
  -1   6   3      305.17      320.06     16.68 o 
   0   6   3      100.98      103.62      4.19 o 
   1   6   3      425.96      424.68     11.12 o 
   2   6   3       84.52       96.87      5.03 o 
   3   6   3       17.00       15.28      2.98 o 
   4   6   3       33.50       43.17      4.69 o 
   5   6   3      625.90      620.99     22.58 o 
   6   6   3      509.57      504.42     19.69 o 
   7   6   3      277.48      266.39     13.09 o 
   8   6   3       10.56       10.63      5.02 o 
   9   6   3       55.32       59.94     26.48 o 
  10   6   3      225.36      250.20     22.99 o 
 -11   7   3       16.71       10.43      3.62 o 
 -10   7   3      157.64      160.65      8.21 o 
  -9   7   3       21.34       37.36      5.50 o 
  -8   7   3      240.30      233.68     11.82 o 
  -7   7   3       21.25       12.11      3.35 o 
  -6   7   3       60.11       57.51      4.96 o 
  -5   7   3        6.37        6.11      2.86 o 
  -4   7   3       89.86      109.53     14.19 o 
  -3   7   3       73.13       74.34      5.08 o 
  -2   7   3      614.84      576.03     15.82 o 
  -1   7   3        0.05        1.78      2.68 o 
   0   7   3        1.05        0.79      2.27 o 
   1   7   3      210.10      223.82      9.05 o 
   2   7   3       99.67      136.02      7.55 o 
   3   7   3      236.85      233.63      9.31 o 
   4   7   3       28.58       36.67      4.41 o 
   5   7   3        0.47        3.57      2.83 o 
   6   7   3      120.51      130.12     11.08 o 
   7   7   3       83.41      108.33      8.01 o 
   8   7   3       71.50       69.29      8.58 o 
   9   7   3       68.58       84.91     12.65 o 
  -9   8   3      351.96      293.89     10.53 o 
  -8   8   3       63.55       52.33      5.98 o 
  -7   8   3       25.93       25.80      6.08 o 
  -6   8   3        4.35        7.07      3.85 o 
  -5   8   3        4.98        7.18      3.98 o 
  -4   8   3      166.43      166.07     10.53 o 
  -3   8   3        9.26       10.46      3.79 o 
  -2   8   3        0.50        3.64      2.90 o 
  -1   8   3        0.03       -0.68      2.95 o 
   0   8   3      250.09      263.40     11.66 o 
   1   8   3       11.18       11.79      3.38 o 
   2   8   3       18.25       15.54      4.07 o 
   3   8   3       45.31       52.36      5.07 o 
   4   8   3        1.08        6.29      3.07 o 
   5   8   3      166.31      171.24      7.96 o 
   6   8   3       38.69       34.44      8.55 o 
   7   8   3        9.18       10.56      3.52 o 
   8   8   3       32.68       22.04      6.29 o 
  -8   9   3        7.31        9.03      3.36 o 
  -7   9   3        7.32        0.80      3.05 o 
  -6   9   3       60.84       53.92      6.92 o 
  -5   9   3      675.57      665.62     28.40 o 
  -4   9   3      169.40      215.17     11.68 o 
  -3   9   3       21.90       21.59      3.75 o 
  -2   9   3      161.06      173.73      8.52 o 
  -1   9   3      621.09      626.84     18.71 o 
   0   9   3       63.33       60.25      5.97 o 
   1   9   3       70.37       89.66      8.26 o 
   2   9   3       31.42       27.08      4.10 o 
   3   9   3      196.67      212.77      9.04 o 
   4   9   3       41.74       33.86      4.67 o 
   5   9   3       59.74       55.89      6.57 o 
   6   9   3        0.12        1.70      3.19 o 
   7   9   3        7.15        6.05      2.49 o 
  -6  10   3      187.01      189.84     10.88 o 
  -5  10   3        4.99        5.24      4.12 o 
  -4  10   3       21.92       17.58      3.63 o 
  -3  10   3        4.44        2.13      2.82 o 
  -2  10   3      238.98      259.26     16.97 o 
  -1  10   3       17.02       19.57      3.33 o 
   0  10   3       22.73       17.95      3.75 o 
   1  10   3        2.43        3.29      2.82 o 
   2  10   3        1.07        3.62      3.63 o 
   3  10   3       86.90       91.03      9.21 o 
   4  10   3      227.99      251.06      7.41 o 
   5  10   3      115.92      136.92      7.51 o 
  -3  11   3       12.85        7.53      3.65 o 
  -2  11   3        0.66        1.01      3.16 o 
  -1  11   3        9.80        3.60      2.82 o 
   0  11   3        0.68        0.38      1.96 o 
   1  11   3        2.31        1.19      1.97 o 
 -14   0   4      110.70      101.32      6.65 o 
 -13   0   4       48.35       51.94      7.39 o 
 -12   0   4      248.67      214.09     12.44 o 
 -11   0   4     2753.54     2603.73     88.42 o 
 -10   0   4     3095.59     3005.26     98.83 o 
  -9   0   4      102.03      113.25     14.36 o 
  -8   0   4      144.52      173.88     24.78 o 
  -7   0   4     1089.22     1178.58     21.86 o 
  -6   0   4       54.23       63.23      2.58 o 
  -5   0   4     5327.55     5296.82    146.03 o 
  -4   0   4      343.72      323.20      6.68 o 
  -3   0   4    12878.65    12028.44    377.87 o 
  -2   0   4      764.25      685.51      9.11 o 
  -1   0   4     7133.80     7033.31    151.77 o 
   0   0   4    31152.50    32161.02   1145.96 o 
   1   0   4    12943.42    12765.26    310.22 o 
   2   0   4     5793.01     5424.31     91.49 o 
   3   0   4      402.99      366.49      4.76 o 
   4   0   4      366.23      419.87      7.46 o 
   5   0   4     1299.57     1498.93     26.08 o 
   6   0   4        0.01        4.18      2.68 o 
   7   0   4      134.61      132.42      5.81 o 
   8   0   4       37.48       43.30      5.43 o 
   9   0   4      148.59      152.67      9.84 o 
  10   0   4      809.54      847.38     34.29 o 
  11   0   4      233.01      221.45     10.28 o 
  12   0   4      144.61      153.12     12.60 o 
 -14   1   4        2.13        5.58      2.16 o 
 -13   1   4       43.61       44.28      4.07 o 
 -12   1   4        1.71        1.27      2.60 o 
 -11   1   4      428.71      453.50     20.98 o 
 -10   1   4      322.26      350.88     29.40 o 
  -9   1   4      572.21      609.08     29.02 o 
  -8   1   4      302.27      284.40      7.19 o 
  -7   1   4      291.68      264.64      5.07 o 
  -6   1   4      205.92      222.01      6.96 o 
  -5   1   4      911.42      934.74     10.08 o 
  -4   1   4     5748.85     5496.70     75.07 o 
  -3   1   4      146.73      134.39      1.49 o 
  -2   1   4      335.24      365.16      2.55 o 
  -1   1   4     4023.20     3834.18     46.54 o 
   0   1   4    10458.14    10478.96    178.64 o 
   1   1   4     8899.07     8777.46    127.02 o 
   2   1   4     1340.31     1306.77      9.79 o 
   3   1   4        7.63       10.85      0.91 o 
   4   1   4        0.08        0.70      0.71 o 
   5   1   4      390.99      376.37      4.40 o 
   6   1   4      150.81      168.12      4.56 o 
   7   1   4      398.03      394.94      8.64 o 
   8   1   4       27.96       23.78      2.93 o 
   9   1   4       21.30       21.85      3.31 o 
  10   1   4       79.68       83.15      5.13 o 
  11   1   4        2.71        3.56      2.08 o 
  12   1   4       13.03       12.66      2.67 o 
 -14   2   4        6.90        8.16      2.79 o 
 -13   2   4       87.19       98.08      5.62 o 
 -12   2   4      162.64      142.82      8.17 o 
 -11   2   4      661.24      644.97     32.39 o 
 -10   2   4      158.59      165.03      8.13 o 
  -9   2   4       75.11       67.22      4.82 o 
  -8   2   4      126.27      143.54      8.29 o 
  -7   2   4      125.42      129.41      3.69 o 
  -6   2   4       46.45       57.00      5.52 o 
  -5   2   4     4832.21     5117.62     71.94 o 
  -4   2   4     3334.23     3159.98     31.17 o 
  -3   2   4      533.26      481.44      3.39 o 
  -2   2   4      192.30      203.04      2.78 o 
  -1   2   4      634.79      585.00      6.80 o 
   0   2   4    11969.68    12079.71    226.14 o 
   1   2   4      175.34      177.86      2.26 o 
   2   2   4      353.61      333.76      3.38 o 
   3   2   4      724.15      681.41      7.57 o 
   4   2   4        0.10        4.31      0.89 o 
   5   2   4       18.77       23.14      1.54 o 
   6   2   4      143.88      152.06      4.13 o 
   7   2   4      213.96      227.45      6.27 o 
   8   2   4        3.94        4.05      2.07 o 
   9   2   4      229.05      238.03     11.39 o 
  10   2   4       42.03       43.97      5.21 o 
  11   2   4       50.62       45.25      4.00 o 
  12   2   4       20.83       10.86      2.07 o 
 -14   3   4      104.39      120.16      4.87 o 
 -13   3   4       32.88       31.23      4.33 o 
 -12   3   4        0.19       -0.75      2.20 o 
 -11   3   4      127.75      134.24     10.23 o 
 -10   3   4      657.75      625.25     28.25 o 
  -9   3   4      275.12      299.30     10.57 o 
  -8   3   4      150.55      151.60      5.68 o 
  -7   3   4      167.24      184.32      4.40 o 
  -6   3   4        0.01        1.64      0.91 o 
  -5   3   4      515.01      568.18      6.65 o 
  -4   3   4     2258.94     2267.41     21.47 o 
  -3   3   4      618.69      546.35      3.87 o 
  -2   3   4      293.07      283.98      2.78 o 
  -1   3   4     2015.83     2017.94     17.84 o 
   0   3   4      231.12      193.17      2.29 o 
   1   3   4     1347.60     1316.89     11.38 o 
   2   3   4      151.90      149.58      2.08 o 
   3   3   4       10.85       17.12      0.92 o 
   4   3   4      472.63      436.89      5.00 o 
   5   3   4      149.24      150.03      3.47 o 
   6   3   4       91.52      101.13      3.92 o 
   7   3   4      141.35      155.56      5.35 o 
   8   3   4        1.10        4.17      2.43 o 
   9   3   4      232.37      257.43     11.58 o 
  10   3   4      443.30      435.86     13.27 o 
  11   3   4       14.76       15.10      2.71 o 
 -13   4   4        3.43        1.35      2.30 o 
 -12   4   4       73.93       74.98      5.46 o 
 -11   4   4       23.98       32.11      4.42 o 
 -10   4   4      131.93      186.48     47.35 o 
  -9   4   4        1.69        4.50      3.26 o 
  -8   4   4      310.61      332.57     12.82 o 
  -7   4   4        0.13        0.95      2.25 o 
  -6   4   4        9.52        8.66      1.34 o 
  -5   4   4     1525.59     1482.16     17.51 o 
  -4   4   4       68.82       79.62      1.71 o 
  -3   4   4     1082.17     1203.43     11.81 o 
  -2   4   4        1.26        4.89      0.72 o 
  -1   4   4      265.97      243.18      2.92 o 
   0   4   4      268.51      238.55      2.93 o 
   1   4   4      175.73      189.74      3.61 o 
   2   4   4      659.74      717.77      7.02 o 
   3   4   4       15.77       32.63      2.29 o 
   4   4   4       27.92       24.83      2.77 o 
   5   4   4       50.30       36.78      2.31 o 
   6   4   4        0.02        1.89      1.87 o 
   7   4   4       74.22       75.83      5.31 o 
   8   4   4      460.30      447.20     16.51 o 
   9   4   4       52.98       47.46      5.86 o 
  10   4   4      102.98      111.80      7.16 o 
  11   4   4        1.07        7.81      4.85 o 
 -13   5   4       25.28       22.95      3.65 o 
 -12   5   4       58.60       63.94      7.76 o 
 -11   5   4       85.74      101.64     11.33 o 
 -10   5   4        0.07        0.60      2.65 o 
  -9   5   4       61.84       60.61      7.28 o 
  -8   5   4       23.57       35.76      4.22 o 
  -7   5   4      310.25      309.12     10.84 o 
  -6   5   4        2.38        2.29      1.48 o 
  -5   5   4      141.47      128.87      4.11 o 
  -4   5   4      194.21      184.66      3.52 o 
  -3   5   4      112.71      114.78      2.94 o 
  -2   5   4      134.08      128.51      3.67 o 
  -1   5   4      295.49      339.83      9.13 o 
   0   5   4        6.31        5.62      1.37 o 
   1   5   4      361.03      370.95      6.44 o 
   2   5   4      127.06      128.39      6.17 o 
   3   5   4      291.59      265.88     13.13 o 
   4   5   4       39.43       44.31      5.06 o 
   5   5   4     1004.22      968.82     26.60 o 
   6   5   4       95.00      108.04      6.31 o 
   7   5   4        6.46       13.65      4.27 o 
   8   5   4       91.11       96.35     12.80 o 
   9   5   4        0.49       -2.64      2.99 o 
  11   5   4        9.77        3.18      3.04 o 
 -12   6   4        0.02       -0.64      2.15 o 
 -11   6   4        2.36        2.45      3.42 o 
 -10   6   4      573.86      543.62     19.85 o 
  -9   6   4        7.23       15.45      4.45 o 
  -8   6   4        7.05        6.39      3.75 o 
  -7   6   4       11.40       11.92      3.09 o 
  -6   6   4      406.19      385.61     17.07 o 
  -5   6   4      169.11      168.44      6.78 o 
  -4   6   4      148.89      157.39      8.16 o 
  -3   6   4       23.99       20.46      4.66 o 
  -2   6   4       93.64      100.32      4.86 o 
  -1   6   4       28.58       22.91      5.81 o 
   0   6   4      104.80      235.86     20.27 o 
   1   6   4       25.23       19.62      2.96 o 
   2   6   4       24.48       34.35      4.14 o 
   3   6   4       24.64       28.05      3.64 o 
   4   6   4      179.86      157.91      7.50 o 
   5   6   4      129.35      135.39      7.28 o 
   6   6   4       18.84       17.71      3.62 o 
   7   6   4      101.42       88.88     14.74 o 
   8   6   4       14.30       16.88      4.25 o 
   9   6   4       32.73       20.31     11.36 o 
  10   6   4        7.19        8.48      3.80 o 
 -11   7   4        1.63        2.52      2.16 o 
 -10   7   4       22.25       14.14      3.47 o 
  -9   7   4      559.57      538.86     26.78 o 
  -8   7   4        2.73        2.52      5.16 o 
  -7   7   4      285.41      296.26     13.92 o 
  -6   7   4      386.88      375.65     28.14 o 
  -5   7   4      618.32      628.70     23.06 o 
  -4   7   4      227.03      251.81     12.51 o 
  -3   7   4      607.20      602.50     18.47 o 
  -2   7   4       60.84       76.73     11.16 o 
  -1   7   4       58.88       66.54      4.93 o 
   0   7   4       55.69       62.62      4.83 o 
   1   7   4       80.88       89.15      6.33 o 
   2   7   4        0.36       -0.02      2.31 o 
   3   7   4       63.78       62.35      5.18 o 
   4   7   4      185.94      190.88      9.03 o 
   5   7   4      496.79      495.67     18.85 o 
   6   7   4       88.54       93.85      9.59 o 
   7   7   4      101.66      108.60      7.80 o 
   8   7   4       20.04       21.57      6.49 o 
   9   7   4       57.27       77.39      7.29 o 
  -9   8   4      202.92      200.01     13.70 o 
  -8   8   4       63.94       99.24      6.91 o 
  -7   8   4      206.83      223.71     11.62 o 
  -6   8   4      363.73      376.70     16.41 o 
  -5   8   4      265.43      291.05     14.31 o 
  -4   8   4       10.10       10.19      4.34 o 
  -3   8   4       68.01       87.20     13.41 o 
  -2   8   4      220.96      254.62     10.61 o 
  -1   8   4     1102.23     1069.38     31.77 o 
   0   8   4       45.95       39.29      4.60 o 
   1   8   4        2.42        5.69      3.93 o 
   2   8   4        3.13        7.41      3.15 o 
   3   8   4       24.19       27.78      4.19 o 
   4   8   4       37.69       50.07     11.51 o 
   5   8   4        0.77       -1.33      2.46 o 
   6   8   4        6.67        8.23      3.57 o 
   7   8   4        7.47        7.54      3.17 o 
   8   8   4        0.75        0.94      2.04 o 
  -8   9   4       21.87       10.48      3.10 o 
  -7   9   4        2.43        1.04      2.56 o 
  -6   9   4        4.71        5.24      5.63 o 
  -5   9   4        5.85        5.30      3.52 o 
  -4   9   4      252.59      254.92     12.72 o 
  -3   9   4        2.78        1.56      3.03 o 
  -2   9   4      247.84      241.72     14.18 o 
  -1   9   4      182.87      183.72      8.69 o 
   0   9   4       12.65       13.95      3.50 o 
   1   9   4       80.04       98.50      6.54 o 
   2   9   4       30.03       29.11      4.71 o 
   3   9   4       63.31       65.03      5.12 o 
   4   9   4        0.32        5.07      3.98 o 
   5   9   4       29.95       19.52      2.98 o 
   6   9   4       10.90       10.85      3.82 o 
  -6  10   4      204.56      189.90     10.47 o 
  -5  10   4       44.43       36.42      4.12 o 
  -4  10   4       11.86       13.54      3.41 o 
  -3  10   4       44.69       38.94      4.75 o 
  -2  10   4      358.40      335.53     10.39 o 
  -1  10   4      284.58      288.21      9.81 o 
   0  10   4        0.81        2.87      2.71 o 
   1  10   4        8.83       18.79      3.20 o 
   2  10   4       26.76       21.49      3.52 o 
   3  10   4        1.80        5.89      2.28 o 
   4  10   4        0.37        0.49      3.32 o 
  -2  11   4        4.69        8.67      3.64 o 
  -1  11   4       23.16       22.95      4.50 o 
   0  11   4       26.78       18.23      4.12 o 
 -14   1   5        0.05        0.55      1.97 o 
 -13   1   5       23.83       29.08      3.65 o 
 -12   1   5      332.97      321.50     12.90 o 
 -11   1   5      122.13      159.39      8.62 o 
 -10   1   5        2.68        6.74      4.89 o 
  -9   1   5       27.91       32.50      4.47 o 
  -8   1   5      165.31      179.30      5.56 o 
  -7   1   5      371.69      389.79     10.17 o 
  -6   1   5     1611.56     1726.60     27.78 o 
  -5   1   5       15.74       20.43      0.98 o 
  -4   1   5       75.75       75.57      1.91 o 
  -3   1   5        0.45        1.55      0.37 o 
  -2   1   5     1034.87      991.86     10.29 o 
  -1   1   5       86.90       85.32      1.27 o 
   0   1   5       14.62       19.55      1.31 o 
   1   1   5       60.25       59.97      2.98 o 
   2   1   5       45.78       62.33      1.42 o 
   3   1   5      638.96      569.27      5.20 o 
   4   1   5      152.40      153.36      2.41 o 
   5   1   5      265.80      246.08      3.80 o 
   6   1   5     1679.98     1591.19     27.54 o 
   7   1   5       10.84       15.73      2.17 o 
   8   1   5      534.28      547.16     17.64 o 
   9   1   5      550.48      561.71     20.12 o 
  10   1   5       78.63       69.55      5.52 o 
  11   1   5        9.88       16.81      2.82 o 
 -14   2   5       32.09       37.27      3.56 o 
 -13   2   5        4.62        9.82      2.73 o 
 -12   2   5       94.48      104.39      7.75 o 
 -11   2   5      797.63      807.95     46.48 o 
 -10   2   5        0.88        1.52      3.12 o 
  -9   2   5        0.01       -2.78      3.46 o 
  -8   2   5      100.42      103.10      5.13 o 
  -7   2   5       15.65       10.42      1.40 o 
  -6   2   5       61.61       89.66      2.24 o 
  -5   2   5        9.47       11.77      0.75 o 
  -4   2   5     1991.27     1920.36     18.56 o 
  -3   2   5       25.49       25.55      2.23 o 
  -2   2   5       97.93       84.99      1.61 o 
  -1   2   5     2216.84     2174.69     20.18 o 
   0   2   5     1645.11     1742.31     19.38 o 
   1   2   5      151.23      129.95      2.64 o 
   2   2   5     4992.35     5219.36     64.26 o 
   3   2   5      208.92      221.77      3.62 o 
   4   2   5      315.45      310.11      3.69 o 
   5   2   5       85.96       98.52      3.22 o 
   6   2   5       37.03       44.93      3.22 o 
   7   2   5      202.46      232.67      8.06 o 
   8   2   5       12.46       11.82      2.86 o 
   9   2   5       13.18       22.25      3.89 o 
  10   2   5       15.81       18.63      3.80 o 
  11   2   5       10.19        9.00      2.68 o 
 -14   3   5      107.69      122.01      5.09 o 
 -13   3   5        0.08        2.68      2.70 o 
 -12   3   5       12.88       12.62      3.34 o 
 -11   3   5        6.78        9.72      3.38 o 
 -10   3   5     1708.66     1631.64     83.95 o 
  -9   3   5      694.07      682.21     17.74 o 
  -8   3   5      144.22      170.51      6.68 o 
  -7   3   5       19.91       13.10      1.56 o 
  -6   3   5      138.83      178.96      2.90 o 
  -5   3   5       25.33       36.77      1.28 o 
  -4   3   5     3158.15     3430.04     37.53 o 
  -3   3   5       27.65       36.51      1.89 o 
  -2   3   5       31.69       51.81      1.34 o 
  -1   3   5      389.97      367.14      3.57 o 
   0   3   5     5191.57     5173.58     69.70 o 
   1   3   5     4430.52     4286.55     54.54 o 
   2   3   5      254.62      236.05      3.93 o 
   3   3   5       37.84       50.26      2.20 o 
   4   3   5      219.13      214.68      5.07 o 
   5   3   5     1128.36     1090.10     19.72 o 
   6   3   5      884.94      847.66     16.15 o 
   7   3   5      183.33      189.06      6.28 o 
   8   3   5       14.04       15.87      3.07 o 
   9   3   5       82.69       86.10      7.59 o 
  10   3   5        1.15       -1.25      2.21 o 
  11   3   5       25.61       19.11      3.23 o 
 -13   4   5       22.03       23.42      3.48 o 
 -12   4   5       33.37       29.96      3.90 o 
 -11   4   5        8.19        6.49      3.67 o 
 -10   4   5     1007.12      978.88     29.84 o 
  -9   4   5       27.84       40.90     10.54 o 
  -8   4   5      306.54      302.24     11.35 o 
  -7   4   5        0.57        1.20      1.93 o 
  -6   4   5      608.40      639.26     12.27 o 
  -5   4   5     1175.82     1151.24     13.44 o 
  -4   4   5      153.89      169.45      3.52 o 
  -3   4   5      116.31      125.30      2.14 o 
  -2   4   5      351.15      328.05      4.19 o 
  -1   4   5     3790.29     3970.35     57.35 o 
   0   4   5     1088.37     1098.29     10.79 o 
   1   4   5     2208.51     2159.42     30.66 o 
   2   4   5      187.59      177.35      5.05 o 
   3   4   5      251.33      262.48      4.93 o 
   4   4   5      823.73      819.31     12.75 o 
   5   4   5       25.40       24.16      3.63 o 
   6   4   5      795.55      811.78     16.16 o 
   7   4   5       44.40       43.27      3.61 o 
   8   4   5       36.01       33.07      3.63 o 
   9   4   5      137.64      153.02      6.55 o 
  10   4   5        1.05        4.24      2.69 o 
  11   4   5       39.28       26.20      4.18 o 
 -13   5   5       26.46       29.35      3.87 o 
 -12   5   5        0.71        3.94      3.68 o 
 -11   5   5      315.72      278.43     14.02 o 
 -10   5   5       77.32       89.93      9.76 o 
  -9   5   5       34.18       36.50      4.50 o 
  -8   5   5       19.42       14.44      3.30 o 
  -7   5   5      102.48      102.63      5.54 o 
  -6   5   5       20.89       18.70      3.74 o 
  -5   5   5       63.63       49.64      5.32 o 
  -4   5   5      383.92      358.25      7.08 o 
  -3   5   5      128.93      115.31      5.22 o 
  -2   5   5       25.21       32.26      1.92 o 
  -1   5   5       14.43       19.58      1.73 o 
   0   5   5      207.60      224.09      4.80 o 
   1   5   5        3.18        7.72      2.98 o 
   2   5   5        0.01        2.34      2.07 o 
   3   5   5        8.58       17.07      2.98 o 
   4   5   5      101.85       92.21      5.49 o 
   5   5   5       63.13       64.88      5.80 o 
   6   5   5       57.99       59.40      5.13 o 
   7   5   5       73.09       97.54      7.99 o 
   8   5   5        2.60        3.31      4.14 o 
   9   5   5       31.51       15.87      7.16 o 
  10   5   5       27.10       21.63      4.74 o 
 -12   6   5       24.34       17.37      3.45 o 
 -11   6   5        0.46       -0.72      2.58 o 
 -10   6   5      116.33      114.34     10.55 o 
  -9   6   5      209.44      222.81     12.10 o 
  -8   6   5      223.93      243.46     18.74 o 
  -7   6   5        5.37        7.75      6.10 o 
  -6   6   5     1482.87     1514.21    107.87 o 
  -5   6   5      105.01      126.81     14.36 o 
  -4   6   5       33.67       37.16     10.54 o 
  -3   6   5       77.85       98.01      5.12 o 
  -2   6   5       23.47       37.49      5.10 o 
  -1   6   5      400.15      406.62     11.28 o 
   0   6   5        3.14        1.26      2.11 o 
   1   6   5        0.34        2.86      2.67 o 
   2   6   5        1.59        2.88      2.84 o 
   3   6   5       15.73       10.64      3.11 o 
   4   6   5       38.50       30.59      4.76 o 
   5   6   5        0.89       -2.77      2.77 o 
   6   6   5      116.79      133.72      8.18 o 
   7   6   5       17.52       15.39      4.35 o 
   8   6   5        2.99        3.20      2.99 o 
   9   6   5      118.26      136.79      9.56 o 
 -11   7   5      101.84       79.80      8.17 o 
 -10   7   5      113.52      155.94     13.02 o 
  -9   7   5        3.60        4.62      5.39 o 
  -8   7   5      133.61      148.48     14.88 o 
  -7   7   5      102.62      112.21      8.42 o 
  -6   7   5      287.67      276.81     13.57 o 
  -5   7   5      151.01      141.80      9.47 o 
  -4   7   5      285.17      284.06     13.46 o 
  -3   7   5      214.27      186.16      8.05 o 
  -2   7   5        0.47       12.20      8.58 o 
  -1   7   5       13.03       23.54      3.83 o 
   0   7   5       30.00       26.02      4.24 o 
   1   7   5      185.31      166.32      7.90 o 
   2   7   5      243.61      264.69     10.25 o 
   3   7   5      135.94      143.95      7.68 o 
   4   7   5      138.17      147.12      7.86 o 
   5   7   5      387.05      395.64     15.52 o 
   6   7   5       15.78       11.88      3.76 o 
   7   7   5       12.09       18.59      4.11 o 
   8   7   5        1.18        3.50      2.63 o 
 -10   8   5        4.13        2.38      3.47 o 
  -9   8   5       18.05       13.07      5.36 o 
  -8   8   5        0.02       -1.83      4.76 o 
  -7   8   5      412.45      415.99     20.63 o 
  -6   8   5       14.26       21.57      7.57 o 
  -5   8   5      366.55      362.11     16.37 o 
  -4   8   5       74.71       69.70      7.30 o 
  -3   8   5      341.55      324.59     20.34 o 
  -2   8   5      284.99      290.03     12.83 o 
  -1   8   5       57.40       58.21      6.01 o 
   0   8   5       58.45       64.24      6.19 o 
   1   8   5       39.64       40.33      4.62 o 
   2   8   5      242.82      274.77     12.26 o 
   3   8   5      211.28      204.23      9.23 o 
   4   8   5        5.03        7.83      3.10 o 
   5   8   5       67.55       48.30      4.42 o 
   6   8   5       10.52        7.97      3.39 o 
   7   8   5       16.10       10.88      4.53 o 
  -8   9   5       74.72       61.24     12.14 o 
  -7   9   5       22.71       10.61      3.79 o 
  -6   9   5        1.74        2.78      3.60 o 
  -5   9   5       27.39       24.85      4.64 o 
  -4   9   5      285.14      319.02     14.46 o 
  -3   9   5      102.32      104.41      8.19 o 
  -2   9   5      132.19      134.15      9.07 o 
  -1   9   5       68.76       68.75      6.30 o 
   0   9   5      162.30      174.64      8.42 o 
   1   9   5        2.48        5.27      2.95 o 
   2   9   5       54.65       69.28      5.43 o 
   3   9   5        6.57        9.22      3.28 o 
   4   9   5      116.01      120.22      6.04 o 
   5   9   5        6.41        6.57      2.71 o 
   6   9   5       38.24       30.53      5.25 o 
  -6  10   5       46.26       57.14      8.33 o 
  -5  10   5       38.03       27.86      3.78 o 
  -4  10   5        3.19        2.80      2.71 o 
  -3  10   5        0.02        0.25      2.55 o 
  -2  10   5      193.90      181.90      9.20 o 
  -1  10   5       77.63      104.08      5.56 o 
   0  10   5       57.15       74.42     20.36 o 
   1  10   5        9.44        7.01      3.68 o 
   2  10   5        1.46        1.94      2.10 o 
   3  10   5        6.68        2.92      1.94 o 
   4  10   5        4.17        1.01      2.07 o 
 -14   0   6       76.36       85.32      9.05 o 
 -13   0   6      143.84      140.18      9.38 o 
 -12   0   6      417.93      430.28     19.80 o 
 -11   0   6      704.99      665.92     29.00 o 
 -10   0   6     2028.61     2103.82     67.99 o 
  -9   0   6      225.99      214.51     15.36 o 
  -8   0   6        4.24        9.80      2.75 o 
  -7   0   6      109.86      108.74      5.85 o 
  -6   0   6     1190.93     1220.73     37.56 o 
  -5   0   6     5879.35     5865.66    134.89 o 
  -4   0   6      374.12      353.14      5.19 o 
  -3   0   6     1875.26     1791.59     24.11 o 
  -2   0   6       10.55       22.50      1.15 o 
  -1   0   6     2641.99     2421.17     29.00 o 
   0   0   6      114.82      112.96      4.05 o 
   1   0   6       16.17        9.21      0.83 o 
   2   0   6        1.58       10.59      1.98 o 
   3   0   6       56.25       53.14      3.49 o 
   4   0   6     1402.05     1394.24     22.38 o 
   5   0   6      441.26      475.40     10.69 o 
   6   0   6       67.16       75.69      4.64 o 
   7   0   6        4.95        5.83      2.69 o 
   8   0   6      909.62      869.87     63.92 o 
   9   0   6       29.82       29.89     12.84 o 
  10   0   6      393.37      385.37     21.64 o 
  11   0   6      400.55      415.84     18.89 o 
 -14   1   6       31.24       29.66      5.59 o 
 -13   1   6        4.15        7.00      3.07 o 
 -12   1   6       28.62       30.01      6.08 o 
 -11   1   6        2.04        0.91      2.48 o 
 -10   1   6        9.89        9.83      3.33 o 
  -9   1   6      475.34      474.54     12.21 o 
  -8   1   6        1.20        2.55      1.46 o 
  -7   1   6      339.64      352.22      7.65 o 
  -6   1   6        0.14        2.14      0.95 o 
  -5   1   6     5506.54     5539.83     85.45 o 
  -4   1   6       39.64       33.20      2.13 o 
  -3   1   6       10.21        9.41      1.05 o 
  -2   1   6      452.49      428.24      5.61 o 
  -1   1   6       90.61      105.19      1.43 o 
   0   1   6       10.78       25.05      1.10 o 
   1   1   6      842.55      815.81      7.27 o 
   2   1   6        0.54        1.52      0.58 o 
   3   1   6      184.84      193.74      2.43 o 
   4   1   6      468.02      477.22      6.73 o 
   5   1   6      432.49      410.49      7.73 o 
   6   1   6      424.37      427.29     10.20 o 
   7   1   6       24.12       32.67      3.25 o 
   8   1   6       31.95       36.29      3.28 o 
   9   1   6       15.78       19.71      4.10 o 
  10   1   6       35.15       27.80      5.05 o 
  11   1   6       11.34       14.59      3.13 o 
 -14   2   6       15.72       13.17      3.27 o 
 -13   2   6       19.85       20.10      3.90 o 
 -12   2   6        5.19        4.43      3.02 o 
 -11   2   6      123.54      122.88      7.18 o 
 -10   2   6      241.01      235.16     12.43 o 
  -9   2   6      141.65      165.65      7.92 o 
  -8   2   6      600.65      559.54     13.04 o 
  -7   2   6      575.59      583.57      8.57 o 
  -6   2   6      611.59      601.54      9.68 o 
  -5   2   6      593.82      578.29      8.30 o 
  -4   2   6      149.37      132.82      1.51 o 
  -3   2   6      810.78      850.45      7.64 o 
  -2   2   6     1912.07     1807.96     16.41 o 
  -1   2   6      563.76      543.11      5.74 o 
   0   2   6       78.42      100.50      1.83 o 
   1   2   6     2184.54     2162.71     25.16 o 
   2   2   6      273.07      311.37      3.92 o 
   3   2   6      588.72      553.72      6.30 o 
   4   2   6       45.54       67.33      6.56 o 
   5   2   6      124.80      124.84     10.87 o 
   6   2   6      371.32      396.91      9.94 o 
   7   2   6      236.30      242.52      7.97 o 
   8   2   6      238.09      245.68      8.64 o 
   9   2   6       14.83       13.47      2.79 o 
  10   2   6        9.58        5.93      2.85 o 
  11   2   6        0.28        4.18      2.87 o 
 -14   3   6        2.56        1.62      1.91 o 
 -13   3   6       37.95       25.60     10.62 o 
 -12   3   6       17.12       18.40      4.62 o 
 -11   3   6       87.07       90.05      7.22 o 
 -10   3   6      813.61      808.21     24.63 o 
  -9   3   6      542.93      501.23     16.52 o 
  -8   3   6       31.57       33.20      3.17 o 
  -7   3   6      466.58      493.53     14.93 o 
  -6   3   6      127.89      132.89      2.54 o 
  -5   3   6      714.80      698.42      8.30 o 
  -4   3   6     1330.15     1397.59     11.89 o 
  -3   3   6      486.73      503.46      4.87 o 
  -2   3   6     1294.95     1315.91     12.66 o 
  -1   3   6      712.10      704.28      6.67 o 
   0   3   6      292.44      308.24      4.74 o 
   1   3   6       75.70      105.98      3.47 o 
   2   3   6     2086.62     2130.93     24.30 o 
   3   3   6        0.35        3.48      1.10 o 
   4   3   6      221.63      242.72      6.91 o 
   5   3   6      214.31      225.57      7.23 o 
   6   3   6        0.44        1.80      2.03 o 
   7   3   6       38.57       45.16      3.77 o 
   8   3   6       25.64       32.55      3.62 o 
   9   3   6       12.35       27.53      7.19 o 
  10   3   6        7.89        8.82      2.44 o 
  11   3   6       28.10       12.32      3.27 o 
 -13   4   6        0.06        0.13      1.92 o 
 -12   4   6        8.59        9.32      3.55 o 
 -11   4   6      154.93      138.93      7.63 o 
 -10   4   6      295.62      315.16     16.28 o 
  -9   4   6      500.38      478.03     19.15 o 
  -8   4   6      103.14      105.09      7.89 o 
  -7   4   6      545.05      554.47     13.73 o 
  -5   4   6        0.02        1.97      1.44 o 
  -4   4   6        2.71        8.00      1.34 o 
  -3   4   6        1.26        1.66      0.86 o 
  -2   4   6       94.85       97.63      3.04 o 
  -1   4   6     2255.90     2186.32     28.71 o 
   0   4   6      915.10      857.62      9.36 o 
   1   4   6     1184.36     1079.98     15.05 o 
   2   4   6      132.37      140.03      2.87 o 
   3   4   6       37.37       41.16      2.43 o 
   4   4   6      650.14      645.80     12.31 o 
   5   4   6      132.88      118.45      5.72 o 
   6   4   6        1.57        1.83      1.94 o 
   7   4   6        2.57        4.32      2.15 o 
   8   4   6       18.97       29.06      3.34 o 
   9   4   6       81.93       74.55     11.36 o 
  10   4   6       48.68       37.22      4.25 o 
 -13   5   6       37.46       48.62     13.13 o 
 -12   5   6       46.59       34.57      5.58 o 
 -11   5   6       16.41       25.38      3.78 o 
 -10   5   6      217.00      218.94     16.10 o 
  -9   5   6        1.67        6.82      3.92 o 
  -8   5   6       47.78       52.93      6.15 o 
  -7   5   6      350.60      364.16     17.89 o 
  -6   5   6      229.76      216.68     10.54 o 
  -5   5   6      486.68      492.08     15.12 o 
  -4   5   6      614.81      616.54     16.15 o 
  -3   5   6        1.22        2.85      1.44 o 
  -2   5   6       65.17       46.52      4.85 o 
  -1   5   6       46.06       33.00      2.13 o 
   0   5   6      141.89      155.21      5.27 o 
   1   5   6      246.80      241.75      7.90 o 
   2   5   6       43.17       43.05      3.83 o 
   3   5   6       92.63       99.11      5.74 o 
   4   5   6      206.92      195.20      8.42 o 
   5   5   6       18.69       25.15      3.92 o 
   6   5   6      108.85       97.72      7.28 o 
   7   5   6        1.32        1.12      2.46 o 
   8   5   6        8.77        8.30      5.98 o 
   9   5   6        2.27        5.21      3.96 o 
  10   5   6       63.66       29.04      7.16 o 
 -12   6   6        0.14       -2.87      3.77 o 
 -11   6   6       29.95       34.49      7.13 o 
 -10   6   6        0.20        5.63      9.22 o 
  -9   6   6      568.04      599.16     52.32 o 
  -8   6   6       86.99      102.67     21.29 o 
  -7   6   6      351.77      345.52     23.52 o 
  -6   6   6       83.68      106.56     24.60 o 
  -5   6   6        0.11       -1.19      2.89 o 
  -4   6   6      174.76      166.77     12.82 o 
  -3   6   6       24.37       20.24      3.23 o 
  -2   6   6        0.20        1.14      2.50 o 
  -1   6   6       29.06       36.81      4.08 o 
   0   6   6        0.99        0.37      3.05 o 
   1   6   6      626.26      623.56     16.88 o 
   2   6   6      530.93      535.32     15.73 o 
   3   6   6      265.41      232.84      9.65 o 
   4   6   6      254.04      292.77     11.15 o 
   5   6   6       10.39       12.65      3.47 o 
   6   6   6       56.99       61.60      5.23 o 
   7   6   6        5.63        1.51      3.10 o 
   8   6   6        0.00        1.88      3.23 o 
 -11   7   6       13.43        5.30      4.24 o 
 -10   7   6       32.55        9.84      5.50 o 
  -9   7   6       76.30       73.30     10.24 o 
  -8   7   6       24.28       40.37      8.68 o 
  -7   7   6       89.01      104.09     21.96 o 
  -6   7   6      145.84      141.71      9.60 o 
  -5   7   6       30.60       23.35      4.88 o 
  -4   7   6      696.69      712.66     29.30 o 
  -3   7   6      119.46      114.51      6.41 o 
  -2   7   6      203.54      204.39      9.59 o 
  -1   7   6       79.11       79.31      5.62 o 
   0   7   6      315.50      342.50     11.95 o 
   1   7   6      501.86      510.54     15.72 o 
   2   7   6       73.36       77.68      5.88 o 
   3   7   6      174.51      166.48      8.39 o 
   4   7   6       32.76       31.92      4.93 o 
   5   7   6        0.87       -0.18      2.44 o 
   6   7   6      136.62      131.37      6.51 o 
   7   7   6       10.12        7.29      3.15 o 
   8   7   6       47.19       31.42      8.33 o 
 -10   8   6        0.50        7.03      4.08 o 
  -9   8   6       34.87       22.56      6.20 o 
  -8   8   6      220.72      203.33     16.04 o 
  -7   8   6      120.37      148.20     10.46 o 
  -6   8   6      494.91      492.32     19.50 o 
  -5   8   6      132.39      156.60     10.11 o 
  -4   8   6      109.59      137.72     11.43 o 
  -3   8   6      215.11      223.21     12.26 o 
  -2   8   6      233.79      246.09     10.27 o 
  -1   8   6      516.41      517.15     18.66 o 
   0   8   6      568.08      566.76     17.47 o 
   1   8   6        0.01        6.07      3.09 o 
   2   8   6        6.89       14.04      4.04 o 
   3   8   6       31.86       37.62      4.46 o 
   4   8   6       11.66       14.49      3.33 o 
   5   8   6        0.26        2.43      2.68 o 
   6   8   6      112.26      128.31      7.61 o 
   7   8   6       17.35        7.16      2.53 o 
  -8   9   6       24.18       15.36      8.06 o 
  -7   9   6       66.51       72.90     16.27 o 
  -6   9   6       43.16       38.85      4.93 o 
  -5   9   6       19.67       16.69      4.16 o 
  -4   9   6        0.03        2.87      3.36 o 
  -3   9   6       49.33       46.60     10.14 o 
  -2   9   6      111.17      101.11      6.14 o 
  -1   9   6       33.39       39.04      4.45 o 
   0   9   6       17.69       16.07      3.51 o 
   1   9   6       21.51       22.50      4.20 o 
   2   9   6        1.36        2.10      2.52 o 
   3   9   6        0.07        0.62      2.16 o 
   4   9   6       23.80       19.50      3.29 o 
   5   9   6       48.93       45.79      4.37 o 
  -6  10   6        8.07        7.42      2.38 o 
  -5  10   6        3.22        4.24      2.56 o 
  -4  10   6       54.16       42.89      4.56 o 
  -3  10   6       94.16      101.77     17.03 o 
  -2  10   6      192.08      169.10     17.68 o 
  -1  10   6       69.59       49.98      3.93 o 
   0  10   6       52.16       53.35      4.60 o 
   1  10   6       37.95       30.38      3.89 o 
   2  10   6       56.52       42.90      3.39 o 
   3  10   6       14.60       10.49      2.30 o 
 -14   1   7       14.27        8.73      2.99 o 
 -13   1   7        6.75        7.59      2.65 o 
 -12   1   7        1.51        3.62      3.12 o 
 -11   1   7       59.70       72.07      5.28 o 
 -10   1   7     2016.75     1918.95     43.70 o 
  -9   1   7        2.68        1.80      2.66 o 
  -8   1   7      434.81      442.34     14.77 o 
  -7   1   7      372.28      402.15      6.15 o 
  -6   1   7     2604.86     2591.35     36.64 o 
  -5   1   7     1598.90     1757.79     32.52 o 
  -4   1   7      200.36      200.85      2.16 o 
  -3   1   7      281.47      286.43      4.53 o 
  -2   1   7      419.82      443.14      4.64 o 
  -1   1   7      200.31      218.07      2.68 o 
   0   1   7      727.91      751.52      7.44 o 
   1   1   7     2250.01     2252.00     24.75 o 
   2   1   7      961.10      940.12      9.80 o 
   3   1   7      365.35      392.57      5.19 o 
   4   1   7        5.36        6.35      1.73 o 
   5   1   7      127.15      138.21      4.92 o 
   6   1   7       20.83       26.73      2.87 o 
   7   1   7       49.17       43.74      6.03 o 
   8   1   7      320.51      330.84     10.89 o 
   9   1   7      344.09      326.50     32.29 o 
  10   1   7      245.43      258.31     12.52 o 
 -14   2   7       13.97       13.50      3.18 o 
 -13   2   7      158.58      153.82      6.30 o 
 -12   2   7      222.62      198.21      7.99 o 
 -11   2   7        1.37        1.70      2.53 o 
 -10   2   7      940.70      891.01     27.53 o 
  -9   2   7      278.46      263.87      9.27 o 
  -8   2   7      267.12      245.83      7.18 o 
  -7   2   7      496.29      457.05      8.13 o 
  -6   2   7       22.84       32.50      1.56 o 
  -5   2   7        0.20        1.11      0.97 o 
  -4   2   7      493.14      508.21      9.35 o 
  -3   2   7     1258.44     1347.83     12.73 o 
  -2   2   7      139.36      140.91      3.85 o 
  -1   2   7      235.98      236.32      2.76 o 
   0   2   7     5685.54     5636.77     81.65 o 
   1   2   7       40.61       45.75      2.54 o 
   2   2   7       14.56       25.07      1.33 o 
   3   2   7      908.06      918.61     11.31 o 
   4   2   7      641.94      659.95     13.05 o 
   5   2   7      296.37      315.82      8.53 o 
   6   2   7       27.32       29.60      3.23 o 
   7   2   7       64.11       59.75      4.31 o 
   8   2   7       11.56       12.02      2.45 o 
   9   2   7      171.41      178.25     10.46 o 
  10   2   7       27.43       20.26      3.70 o 
 -14   3   7       26.68       29.61      3.91 o 
 -13   3   7       25.02       21.31      5.00 o 
 -12   3   7       92.01       87.86      6.20 o 
 -11   3   7       47.28       44.01      5.03 o 
 -10   3   7      149.63      133.69      6.47 o 
  -9   3   7      909.19      871.33     24.65 o 
  -8   3   7      113.29      111.05      5.27 o 
  -7   3   7       11.76        6.44      1.81 o 
  -6   3   7       29.64       32.81      2.22 o 
  -5   3   7      601.71      660.87      8.02 o 
  -4   3   7       41.95       46.65      1.65 o 
  -3   3   7      274.03      282.83      3.57 o 
  -2   3   7        2.32        1.66      0.89 o 
  -1   3   7        0.96        2.30      0.81 o 
   0   3   7     3314.75     3109.76     37.87 o 
   1   3   7      817.99      781.66      8.30 o 
   2   3   7        1.01        2.50      1.06 o 
   3   3   7      109.14      102.49      4.01 o 
   4   3   7       43.58       48.30      3.06 o 
   5   3   7       38.01       44.28      3.60 o 
   6   3   7      130.18      133.99      6.00 o 
   7   3   7       27.51       28.08      4.00 o 
   8   3   7       23.17       39.01      3.66 o 
   9   3   7       51.57       48.29      6.20 o 
  10   3   7        0.06        0.65      2.29 o 
 -13   4   7       12.69        9.05      2.48 o 
 -12   4   7       88.11       65.00      5.99 o 
 -11   4   7       14.45       12.97      3.43 o 
 -10   4   7        1.38        3.82      2.88 o 
  -9   4   7        0.62        1.00      4.61 o 
  -8   4   7       68.21       62.67      6.23 o 
  -7   4   7     1095.05     1153.98     33.83 o 
  -6   4   7        4.26        2.46      1.38 o 
  -5   4   7      442.45      433.84      8.93 o 
  -4   4   7      494.74      491.15      7.42 o 
  -3   4   7       41.47       47.98      2.24 o 
  -2   4   7       62.81       83.91      2.39 o 
  -1   4   7      421.88      475.71      8.26 o 
   0   4   7     4786.50     4833.77     81.30 o 
   1   4   7      515.98      553.60      8.09 o 
   2   4   7       26.74       17.91      3.00 o 
   3   4   7        6.09        6.63      2.15 o 
   4   4   7        0.46       11.24      5.44 o 
   5   4   7      576.86      560.80     18.25 o 
   6   4   7        1.41        3.20      2.11 o 
   7   4   7        0.41        4.85      2.17 o 
   8   4   7       17.58       14.83      2.76 o 
   9   4   7        0.98        2.87      2.16 o 
 -13   5   7       40.68       40.35      4.80 o 
 -12   5   7       73.84       67.49      5.86 o 
 -11   5   7       56.97       65.67      6.64 o 
 -10   5   7      697.54      577.32     63.73 o 
  -9   5   7      681.59      655.29     65.76 o 
  -8   5   7      159.65      137.60      9.82 o 
  -7   5   7       38.47       41.33      5.45 o 
  -6   5   7      164.77      193.78      9.96 o 
  -5   5   7      377.89      354.42     11.01 o 
  -4   5   7      998.62      967.12     24.52 o 
  -3   5   7      421.54      415.36      8.63 o 
  -2   5   7      349.68      348.08      9.43 o 
  -1   5   7      519.52      522.41     14.31 o 
   0   5   7        0.53        2.46      2.20 o 
   1   5   7      263.37      287.10      9.35 o 
   2   5   7      456.36      469.92     13.61 o 
   3   5   7      344.72      344.86     11.77 o 
   4   5   7       19.58       21.69      3.81 o 
   5   5   7      373.73      373.83     13.09 o 
   6   5   7      322.05      302.28     12.67 o 
   7   5   7      261.45      284.89     10.26 o 
   8   5   7      115.65      109.08     28.27 o 
   9   5   7       16.12        9.64      3.59 o 
 -12   6   7        7.73        5.27      4.05 o 
 -11   6   7       53.27      103.01     10.42 o 
 -10   6   7        0.01        4.45      5.37 o 
  -9   6   7       17.87        8.74      6.28 o 
  -8   6   7       13.49       12.51      6.78 o 
  -7   6   7      174.87      181.69     16.68 o 
  -6   6   7       39.58       47.33      5.76 o 
  -5   6   7      373.98      386.29     15.38 o 
  -4   6   7      226.75      212.35     10.52 o 
  -3   6   7       60.53       57.06      8.11 o 
  -2   6   7      713.76      701.28     18.21 o 
  -1   6   7      699.05      758.37     19.47 o 
   0   6   7      357.22      365.92     11.79 o 
   1   6   7      356.60      379.23     12.50 o 
   2   6   7      177.99      168.67      8.05 o 
   3   6   7       42.98       55.49      5.28 o 
   4   6   7      111.13      116.77     11.20 o 
   5   6   7      162.07      154.96      8.08 o 
   6   6   7        1.44        1.19      2.49 o 
   7   6   7      104.27      101.14      5.32 o 
   8   6   7       64.97       68.51     21.57 o 
 -11   7   7        1.17       -2.72      3.88 o 
 -10   7   7        7.79        7.80      5.29 o 
  -9   7   7        0.54        3.92      5.28 o 
  -8   7   7       15.13       19.78      7.48 o 
  -7   7   7       39.91       38.93      9.25 o 
  -6   7   7        8.88       12.34      4.29 o 
  -5   7   7       76.82       84.98      9.46 o 
  -4   7   7      214.00      201.36     11.20 o 
  -3   7   7       37.79       40.47      5.74 o 
  -2   7   7      757.47      721.22     34.28 o 
  -1   7   7      218.34      219.97      9.36 o 
   0   7   7       12.33       14.53      3.53 o 
   1   7   7       51.02       47.47      4.90 o 
   2   7   7      120.61      128.79      7.47 o 
   3   7   7        0.75       -0.51      2.81 o 
   4   7   7        0.03        1.26      2.63 o 
   5   7   7        0.01        1.30      2.92 o 
   6   7   7        3.86        4.06      2.39 o 
   7   7   7        3.08        3.10      3.22 o 
 -10   8   7       36.06       19.77      4.96 o 
  -9   8   7        0.01        0.74      3.99 o 
  -8   8   7       90.51       82.96     10.24 o 
  -7   8   7      118.01      112.33      7.79 o 
  -6   8   7       83.41       92.82      7.72 o 
  -5   8   7      473.15      476.44     22.98 o 
  -4   8   7       11.89       10.28      5.04 o 
  -3   8   7       28.44       36.19      7.21 o 
  -2   8   7      399.42      404.24     13.83 o 
  -1   8   7       15.37       13.50      3.59 o 
   0   8   7      202.71      195.98     11.76 o 
   1   8   7        0.12        0.72      2.58 o 
   2   8   7        1.27       -3.21      3.21 o 
   3   8   7       26.09       30.98      4.52 o 
   4   8   7        6.69        6.29      2.71 o 
   5   8   7       84.40       93.02      5.01 o 
   6   8   7       62.70       57.96     21.62 o 
  -8   9   7      365.46      371.53     17.85 o 
  -7   9   7      117.89      130.38     10.77 o 
  -6   9   7        0.41        2.99      2.95 o 
  -5   9   7       16.47       13.40      3.90 o 
  -4   9   7        8.94        4.83      3.50 o 
  -3   9   7        6.82        6.25      3.62 o 
  -2   9   7      170.46      152.37     10.85 o 
  -1   9   7       13.64       11.51      3.53 o 
   0   9   7      147.41      142.96      7.10 o 
   1   9   7        1.01        2.37      2.50 o 
   2   9   7        0.10       -0.44      2.18 o 
   3   9   7       17.11       16.38      2.86 o 
   4   9   7        0.93        3.56      2.35 o 
  -6  10   7       27.29       20.13      4.21 o 
  -5  10   7       64.93       83.28      5.09 o 
  -4  10   7        5.49        3.18      2.58 o 
  -3  10   7        0.00        2.43      2.64 o 
  -2  10   7        1.79        2.27      4.31 o 
  -1  10   7        0.01       -1.14      2.06 o 
   0  10   7       90.10       86.90      9.20 o 
   1  10   7       73.02       76.06      7.11 o 
   2  10   7       15.02       13.93      2.21 o 
 -14   0   8       17.72       14.31      3.57 o 
 -13   0   8       43.53       54.11      6.08 o 
 -12   0   8       62.18       84.06      7.63 o 
 -11   0   8        4.51       10.72      5.16 o 
 -10   0   8       54.68       61.70      6.60 o 
  -9   0   8      246.07      251.98     11.55 o 
  -8   0   8      457.15      444.01     17.00 o 
  -7   0   8        6.67        9.27      2.43 o 
  -6   0   8       73.03       76.56      6.12 o 
  -5   0   8     2733.40     2870.57     58.10 o 
  -4   0   8      107.15      108.56      3.37 o 
  -3   0   8      770.51      684.93      8.58 o 
  -2   0   8        7.41       17.19      0.99 o 
  -1   0   8     1575.54     1545.40     17.18 o 
   0   0   8      120.85      130.66      6.73 o 
   1   0   8      987.72      931.76     15.87 o 
   2   0   8      245.76      302.05      7.01 o 
   3   0   8      311.28      343.47     11.93 o 
   4   0   8        0.14       -1.61      2.74 o 
   5   0   8       21.79       18.04      4.27 o 
   6   0   8        0.00        5.10      4.19 o 
   7   0   8       19.75       23.58      4.70 o 
   8   0   8      208.20      194.14     14.67 o 
   9   0   8      141.14      144.84     11.96 o 
  10   0   8       23.48       14.11      4.39 o 
 -14   1   8       18.14       19.30      3.37 o 
 -13   1   8       34.53       41.13      3.79 o 
 -12   1   8      144.05      146.89      7.01 o 
 -11   1   8      574.32      536.96     20.52 o 
 -10   1   8      575.26      577.74     16.56 o 
  -9   1   8       15.09       15.42      3.08 o 
  -8   1   8       96.29       92.52      8.05 o 
  -7   1   8      482.67      456.00      8.32 o 
  -6   1   8      113.72      121.69      3.01 o 
  -5   1   8      423.09      410.76      5.39 o 
  -4   1   8       55.63       56.15      1.42 o 
  -3   1   8      974.91     1033.95     10.98 o 
  -2   1   8      496.30      460.13      4.59 o 
  -1   1   8       13.79       17.98      1.04 o 
   0   1   8      736.89      814.46      7.98 o 
   1   1   8      683.08      750.15      9.92 o 
   2   1   8       75.86       74.85      2.16 o 
   3   1   8       64.65       72.26      4.93 o 
   4   1   8       16.64       26.34      2.97 o 
   5   1   8      821.08      815.21     21.24 o 
   6   1   8      144.40      164.03      6.86 o 
   7   1   8       29.99       39.40      3.86 o 
   8   1   8      108.21      109.34      5.42 o 
   9   1   8       58.12       54.04      7.56 o 
  10   1   8        1.01        2.60      2.33 o 
 -14   2   8        7.13        8.40      3.08 o 
 -13   2   8       69.30       71.14      9.86 o 
 -12   2   8       30.02       31.64      4.20 o 
 -11   2   8     1151.96     1185.93     28.02 o 
 -10   2   8       11.43       15.09      3.13 o 
  -9   2   8        0.04        4.00      2.30 o 
  -8   2   8     1672.38     1590.16     41.60 o 
  -7   2   8      313.30      314.78      9.01 o 
  -6   2   8      544.67      486.74      8.48 o 
  -5   2   8        1.01        0.57      0.90 o 
  -4   2   8     1323.68     1368.08     16.47 o 
  -3   2   8     1843.81     1903.07     21.37 o 
  -2   2   8      546.28      558.19      5.66 o 
  -1   2   8      861.44      796.62      8.83 o 
   0   2   8      104.72       98.94      1.99 o 
   1   2   8     1165.53     1126.45     12.62 o 
   2   2   8      620.05      600.88      7.90 o 
   3   2   8       47.14       42.29      2.72 o 
   4   2   8       56.46       54.23      3.34 o 
   5   2   8        0.68        0.35      2.12 o 
   6   2   8       28.03       28.77      3.58 o 
   7   2   8       56.08       51.21      4.28 o 
   8   2   8        8.71       12.37      2.84 o 
   9   2   8        0.26       -2.88      2.88 o 
  10   2   8       58.82       66.92      4.52 o 
 -14   3   8        9.59        7.73      5.68 o 
 -13   3   8        3.17        2.33      2.53 o 
 -12   3   8        0.32        2.68      2.67 o 
 -11   3   8     1149.30     1119.72     30.10 o 
 -10   3   8      276.64      280.32     14.64 o 
  -9   3   8       37.42       47.25      4.75 o 
  -8   3   8      571.16      550.79     15.27 o 
  -7   3   8      307.70      279.18     17.17 o 
  -6   3   8      498.76      501.29     18.05 o 
  -5   3   8      104.45      120.82      2.83 o 
  -4   3   8       23.91       26.52      1.49 o 
  -3   3   8     1255.95     1130.34     12.63 o 
  -2   3   8       20.61       17.16      1.12 o 
  -1   3   8     1596.34     1696.91     18.93 o 
   0   3   8      612.82      598.57      6.78 o 
   1   3   8        6.03        4.51      1.15 o 
   2   3   8        5.20        5.11      1.44 o 
   3   3   8        3.00        6.75      2.31 o 
   4   3   8       77.82       83.24      5.35 o 
   5   3   8      746.74      706.79     16.87 o 
   6   3   8       54.09       55.31      3.88 o 
   7   3   8        5.38       10.76      2.45 o 
   8   3   8        0.34        0.16      1.70 o 
   9   3   8       85.44       82.84      4.03 o 
 -13   4   8       10.27        8.07      4.06 o 
 -12   4   8       17.17       17.55      4.31 o 
 -11   4   8      171.93      168.12     55.20 o 
 -10   4   8        2.47        2.94      3.65 o 
  -9   4   8      224.41      213.93     14.71 o 
  -8   4   8        0.02        2.34      3.89 o 
  -7   4   8      114.72      103.75      7.25 o 
  -6   4   8      640.91      672.03     20.49 o 
  -5   4   8        9.69        5.27      2.59 o 
  -4   4   8       78.66       90.84      4.45 o 
  -3   4   8      244.38      245.14      5.40 o 
  -2   4   8        1.35        2.34      1.06 o 
  -1   4   8       26.69       31.51      3.40 o 
   0   4   8       86.98       89.51      8.82 o 
   1   4   8       13.44       14.24      2.18 o 
   2   4   8      290.05      287.43      7.95 o 
   3   4   8      168.89      176.49      5.68 o 
   4   4   8       24.30       22.60      2.78 o 
   5   4   8      250.83      256.63      8.40 o 
   6   4   8       47.41       52.36      3.88 o 
   7   4   8       30.96       31.00      2.97 o 
   8   4   8        3.00        3.09      2.13 o 
 -13   5   8       96.66      122.27      9.01 o 
 -12   5   8        5.19       14.60     10.40 o 
 -11   5   8       14.97        8.46      5.96 o 
 -10   5   8      164.12      151.53     10.06 o 
  -9   5   8       46.69       44.97     10.33 o 
  -8   5   8       23.94       23.94      8.30 o 
  -7   5   8        0.95        2.85      3.84 o 
  -6   5   8      496.43      491.54     13.62 o 
  -5   5   8      683.98      658.53     16.27 o 
  -4   5   8      687.69      625.66     15.35 o 
  -3   5   8       18.55       12.68      3.35 o 
  -2   5   8       27.30       29.11      5.56 o 
  -1   5   8      439.60      453.99     14.18 o 
   0   5   8      196.87      184.77      7.38 o 
   1   5   8        0.46        4.14      2.95 o 
   2   5   8       85.09       96.99      9.23 o 
   3   5   8        5.96       12.91      4.48 o 
   4   5   8       25.81       26.15      4.11 o 
   5   5   8      153.66      160.64      9.79 o 
   6   5   8       61.78       78.30      5.64 o 
   7   5   8        0.07        4.18      3.98 o 
   8   5   8        0.47        1.72      2.80 o 
 -12   6   8       59.34       80.46      7.99 o 
 -11   6   8        1.64        1.99      4.26 o 
 -10   6   8        5.65        4.11      5.21 o 
  -9   6   8      112.82      118.29     13.43 o 
  -8   6   8        1.11        0.44      5.00 o 
  -7   6   8        9.30       15.63      7.08 o 
  -6   6   8      286.03      278.40     12.82 o 
  -5   6   8      151.47      146.97      9.89 o 
  -4   6   8       18.59       24.02      8.95 o 
  -3   6   8      485.48      483.00     18.31 o 
  -2   6   8       21.97       23.35      3.91 o 
  -1   6   8       13.13        5.35      3.27 o 
   0   6   8      274.63      294.85     11.41 o 
   1   6   8       49.56       61.07      5.26 o 
   2   6   8      665.34      622.22     18.79 o 
   3   6   8       86.65      109.31      6.96 o 
   4   6   8       42.49       44.71      4.94 o 
   5   6   8       45.13       43.35      4.65 o 
   6   6   8       25.95       32.84      4.30 o 
   7   6   8       12.96        9.11      2.58 o 
   8   6   8       14.59        8.23      3.11 o 
 -11   7   8       27.40       17.62      5.06 o 
 -10   7   8        6.26        9.57      5.22 o 
  -9   7   8        0.52       -0.41      4.57 o 
  -8   7   8      134.18      126.59     13.98 o 
  -7   7   8       44.82       42.38      9.39 o 
  -6   7   8      401.57      430.43     22.16 o 
  -5   7   8        0.04        0.03      3.88 o 
  -4   7   8      187.92      195.23     11.27 o 
  -3   7   8        3.41        7.69      4.70 o 
  -2   7   8      595.30      607.68     17.99 o 
  -1   7   8       38.89       38.77      5.16 o 
   0   7   8       66.84       59.97      5.34 o 
   1   7   8       66.36       70.39      5.76 o 
   2   7   8      182.51      202.26      9.34 o 
   3   7   8        2.79        5.68      3.09 o 
   4   7   8       34.57       35.22      4.31 o 
   5   7   8        3.27        3.57      2.49 o 
   6   7   8       61.80       72.34     10.55 o 
   7   7   8       36.04       23.10      3.10 o 
 -10   8   8       46.81       42.81      6.06 o 
  -9   8   8       18.67       14.00      5.40 o 
  -8   8   8        7.37        9.53      5.44 o 
  -7   8   8       93.96       91.81     11.49 o 
  -6   8   8       77.38       99.14      7.76 o 
  -5   8   8       16.89       19.96      4.73 o 
  -4   8   8       66.26       74.00      9.84 o 
  -3   8   8      109.75      133.63      9.41 o 
  -2   8   8      275.30      253.74     35.36 o 
  -1   8   8       46.65       42.34      6.45 o 
   0   8   8       27.79       24.16      3.94 o 
   1   8   8        6.49       11.26      3.72 o 
   2   8   8        0.12        1.18      2.50 o 
   3   8   8        0.20        2.66      2.47 o 
   4   8   8        6.08        4.03      2.64 o 
   5   8   8        0.03        0.02      1.74 o 
  -8   9   8        0.37        3.69      3.65 o 
  -7   9   8       30.72       22.42      3.52 o 
  -6   9   8       11.06        7.49      3.93 o 
  -5   9   8        5.87        2.49      2.92 o 
  -4   9   8       72.67       58.34      5.75 o 
  -3   9   8       18.51       22.49      5.26 o 
  -2   9   8        0.45        1.95      3.03 o 
  -1   9   8       73.25       87.12      5.35 o 
   0   9   8       48.03       45.09      4.16 o 
   1   9   8        8.65        9.39      2.77 o 
   2   9   8        3.87        6.92      2.85 o 
   3   9   8        0.28        1.92      1.93 o 
  -5  10   8       42.73       29.97      3.22 o 
  -4  10   8        2.87        6.84      2.61 o 
  -3  10   8       10.85        3.40      2.56 o 
  -2  10   8      122.41      148.25      9.26 o 
  -1  10   8      121.08      121.40      6.38 o 
   0  10   8        1.32       -2.38      2.38 o 
 -14   1   9       11.97       12.21      2.27 o 
 -13   1   9       15.19       10.62      2.96 o 
 -12   1   9       38.99       56.38      5.09 o 
 -11   1   9       10.40       10.59      3.02 o 
 -10   1   9      670.64      678.77     17.26 o 
  -9   1   9       29.80       32.90      3.49 o 
  -8   1   9      384.36      342.70      8.78 o 
  -7   1   9      261.58      283.03      8.53 o 
  -6   1   9     1076.08     1059.79     37.10 o 
  -5   1   9      258.40      268.74      6.24 o 
  -4   1   9      557.32      680.94      8.01 o 
  -3   1   9       75.38       73.37      2.84 o 
  -2   1   9     1849.75     1867.14     25.87 o 
  -1   1   9      373.81      355.07      5.74 o 
   0   1   9      584.99      560.43      7.54 o 
   1   1   9      464.63      466.58      7.52 o 
   2   1   9       93.20       98.99      5.48 o 
   3   1   9      116.43      143.89      6.22 o 
   4   1   9      645.45      660.12     15.79 o 
   5   1   9        7.12        5.44      2.58 o 
   6   1   9      347.95      352.52     11.86 o 
   7   1   9        0.07        1.96      2.40 o 
   8   1   9        7.57        7.95      2.35 o 
   9   1   9      113.01      113.01      6.52 o 
 -14   2   9       91.16      117.41     10.03 o 
 -13   2   9        1.23        4.86      2.77 o 
 -12   2   9       34.01       37.43      3.88 o 
 -11   2   9      265.26      252.60     14.55 o 
 -10   2   9       57.98       61.09      5.59 o 
  -9   2   9        0.09        4.43      3.92 o 
  -8   2   9      168.73      176.49      7.53 o 
  -7   2   9       20.32       25.39      3.16 o 
  -6   2   9      167.41      182.11      5.85 o 
  -5   2   9       61.91       52.73      2.58 o 
  -4   2   9      281.81      301.08      4.53 o 
  -3   2   9      290.14      310.69      3.80 o 
  -2   2   9        8.13        7.12      0.94 o 
  -1   2   9       71.22       53.69      2.28 o 
   0   2   9       26.09       25.77      1.47 o 
   1   2   9      286.13      320.53      7.49 o 
   2   2   9       27.40       28.77      4.10 o 
   3   2   9      124.62      138.50      5.65 o 
   4   2   9     1612.24     1595.77     39.93 o 
   5   2   9       12.87       12.65      2.98 o 
   6   2   9      274.87      255.30     12.38 o 
   7   2   9      155.68      152.61      6.47 o 
   8   2   9        9.65        7.92      2.23 o 
   9   2   9      126.65      148.44      8.21 o 
 -14   3   9        1.99        2.49      3.11 o 
 -13   3   9        8.78       11.43      3.68 o 
 -12   3   9       15.13       27.28      5.10 o 
 -11   3   9       11.62        9.21      5.14 o 
 -10   3   9       45.85       49.82      6.60 o 
  -9   3   9        0.75        3.11      3.14 o 
  -8   3   9        3.84        7.68      2.86 o 
  -7   3   9        0.36        1.24      2.39 o 
  -6   3   9       99.33       91.49      6.73 o 
  -5   3   9       30.17       28.00      4.56 o 
  -4   3   9        1.28        2.78      1.15 o 
  -3   3   9      335.50      326.03      6.77 o 
  -2   3   9      330.49      332.31     14.10 o 
  -1   3   9        1.66        1.65      0.93 o 
   0   3   9      255.34      249.25      7.15 o 
   1   3   9       42.34       32.94      7.03 o 
   2   3   9     1358.85     1299.71     23.28 o 
   3   3   9      153.58      168.57      6.54 o 
   4   3   9      129.91      151.02      5.70 o 
   5   3   9       52.50       56.66      4.85 o 
   6   3   9      164.70      159.51      7.44 o 
   7   3   9       83.85      112.38      5.34 o 
   8   3   9       69.82       52.20      9.67 o 
   9   3   9       89.57       74.23      4.75 o 
 -13   4   9      111.80      110.21     26.33 o 
 -12   4   9       34.70       30.44      7.24 o 
 -11   4   9      445.90      448.33     25.04 o 
 -10   4   9      310.76      324.57     21.74 o 
  -9   4   9      332.88      311.53     17.37 o 
  -8   4   9      342.63      367.48     19.43 o 
  -7   4   9       22.19       21.77      4.41 o 
  -6   4   9      208.79      200.66     14.99 o 
  -5   4   9       21.31       16.58      3.76 o 
  -4   4   9       30.22       31.07      3.22 o 
  -3   4   9        3.23        3.38      1.34 o 
  -2   4   9       37.71       23.38      5.20 o 
  -1   4   9      458.12      417.54     11.65 o 
   0   4   9      236.80      255.03      7.63 o 
   1   4   9        0.48        2.14      1.97 o 
   2   4   9      446.58      451.07     12.48 o 
   3   4   9        5.85        9.61      2.67 o 
   4   4   9      569.85      568.09     14.00 o 
   5   4   9       74.61       64.55      5.04 o 
   6   4   9       36.29       35.17      3.73 o 
   7   4   9        6.58        5.78      1.89 o 
   8   4   9        8.05        4.95      1.67 o 
 -13   5   9        0.03        1.42      3.21 o 
 -12   5   9        2.41        4.27      2.92 o 
 -11   5   9       83.66       85.65      7.02 o 
 -10   5   9       24.89       27.12      6.12 o 
  -9   5   9       45.61       61.96      8.13 o 
  -8   5   9      228.02      230.65     32.17 o 
  -7   5   9      188.33      188.23     18.36 o 
  -6   5   9      268.30      260.51     11.76 o 
  -5   5   9      205.23      205.05      8.01 o 
  -4   5   9        0.55        1.74      2.29 o 
  -3   5   9      223.08      231.51      8.36 o 
  -2   5   9      439.40      421.37     10.29 o 
  -1   5   9      552.99      531.14     12.16 o 
   0   5   9      589.52      581.40     20.49 o 
   1   5   9      533.76      534.86     15.84 o 
   2   5   9      147.02      160.85      7.98 o 
   3   5   9       43.10       38.01      5.13 o 
   4   5   9      119.69      128.37      8.75 o 
   5   5   9      189.97      192.06     12.66 o 
   6   5   9       36.32       35.47      4.01 o 
   7   5   9       10.11        6.31      2.22 o 
   8   5   9       36.75       16.82      3.73 o 
 -12   6   9        0.17        6.39      4.02 o 
 -11   6   9       12.10       18.44      5.73 o 
 -10   6   9        0.58        3.19      4.87 o 
  -9   6   9       28.56       54.49      9.50 o 
  -8   6   9        8.50       22.10      7.51 o 
  -7   6   9      159.96      184.85     16.90 o 
  -6   6   9      527.16      493.53     19.00 o 
  -5   6   9       16.44       22.96      6.89 o 
  -4   6   9      397.04      359.25     15.53 o 
  -3   6   9      466.04      500.89     25.22 o 
  -2   6   9        1.05       10.39      3.47 o 
  -1   6   9     1818.28     1657.23     42.34 o 
   0   6   9        0.00        0.25      2.45 o 
   1   6   9      805.31      777.68     22.36 o 
   2   6   9       31.49       34.05      5.56 o 
   3   6   9       64.82       70.39      5.82 o 
   4   6   9        0.86        3.75      3.21 o 
   5   6   9        1.91       -2.49      2.49 o 
   6   6   9       41.85       22.38      3.05 o 
   7   6   9        6.09        5.87      2.31 o 
 -11   7   9        7.95        7.90      4.11 o 
 -10   7   9        2.61        7.42      4.87 o 
  -9   7   9       46.57       39.54      8.16 o 
  -8   7   9        0.09       -0.27      4.72 o 
  -7   7   9      117.14      117.97     13.48 o 
  -6   7   9       31.19       30.96      5.26 o 
  -5   7   9      315.28      305.99     14.54 o 
  -4   7   9       74.15       69.63      7.11 o 
  -3   7   9      217.33      196.71     11.39 o 
  -2   7   9      360.19      307.14     29.78 o 
  -1   7   9      219.50      255.21     10.42 o 
   0   7   9      108.30      127.64      7.33 o 
   1   7   9       47.73       62.32      5.40 o 
   2   7   9       37.64       37.23      4.55 o 
   3   7   9        0.79        3.30      2.70 o 
   4   7   9      212.02      204.25      8.16 o 
   5   7   9       12.84       14.35      3.74 o 
   6   7   9       13.17       13.36      2.79 o 
  -9   8   9       40.29       29.60      6.16 o 
  -8   8   9        0.63        5.41      4.85 o 
  -7   8   9       16.70       15.08      6.27 o 
  -6   8   9       84.62       81.97      6.87 o 
  -5   8   9      146.50      164.97     12.21 o 
  -4   8   9      305.49      291.18     21.97 o 
  -3   8   9       12.05       12.98      6.86 o 
  -2   8   9       16.72       13.92      4.25 o 
  -1   8   9      155.40      147.54     14.59 o 
   0   8   9      116.96      105.32      6.34 o 
   1   8   9      230.77      209.92      8.75 o 
   2   8   9       29.85       44.46      4.79 o 
   3   8   9       18.45       14.79      2.90 o 
   4   8   9        4.13        8.34      2.29 o 
  -8   9   9        0.40       -1.16      3.09 o 
  -7   9   9       14.70       11.69      4.65 o 
  -6   9   9        2.73        5.85      2.74 o 
  -5   9   9        0.02       -1.70      2.62 o 
  -4   9   9        3.15        3.41      2.90 o 
  -3   9   9       18.96       19.81      3.95 o 
  -2   9   9        1.74        5.58      3.23 o 
  -1   9   9        5.47        3.69      2.43 o 
   0   9   9        0.29       -2.20      2.20 o 
   1   9   9      211.13      195.16      7.92 o 
   2   9   9        0.83        3.90      2.05 o 
  -3  10   9       19.20       11.94      2.68 o 
  -2  10   9        4.11        1.12      2.11 o 
 -14   0  10       13.75        5.18      2.66 o 
 -13   0  10      107.73      126.71      8.09 o 
 -12   0  10      189.12      194.03     17.38 o 
 -11   0  10      127.69      126.20     11.02 o 
 -10   0  10     1052.50     1083.27     41.56 o 
  -9   0  10     2049.29     2043.98     63.46 o 
  -8   0  10        7.89        4.75      4.94 o 
  -7   0  10      345.87      393.19     20.40 o 
  -6   0  10        6.91       -1.39      6.05 o 
  -5   0  10     2439.38     2329.39     91.64 o 
  -4   0  10     2102.56     2316.94     62.83 o 
  -3   0  10     2328.20     2290.47     62.12 o 
  -2   0  10      642.63      673.78     13.01 o 
  -1   0  10      877.27      868.45     16.08 o 
   0   0  10     2366.55     2279.62     51.76 o 
   1   0  10       75.62       66.11     13.08 o 
   2   0  10       82.45      101.90      6.97 o 
   3   0  10      245.19      262.78     14.60 o 
   4   0  10        3.58        8.35      3.86 o 
   5   0  10      207.57      243.02     12.47 o 
   6   0  10      159.83      166.64      9.99 o 
   7   0  10       72.63       74.96      7.78 o 
   8   0  10       28.26       15.21      4.67 o 
   9   0  10       13.36        4.28      3.34 o 
 -14   1  10       11.25        9.14      2.11 o 
 -13   1  10       70.27       77.99      5.03 o 
 -12   1  10        0.81        1.03      2.29 o 
 -11   1  10      194.71      202.64     18.56 o 
 -10   1  10     1619.35     1601.25     47.12 o 
  -9   1  10       19.58       17.12      4.18 o 
  -8   1  10      359.84      351.59     13.73 o 
  -7   1  10      328.35      337.33      9.79 o 
  -6   1  10       78.88       67.22      4.18 o 
  -5   1  10      316.99      302.29      8.51 o 
  -4   1  10      160.57      159.31      5.89 o 
  -3   1  10       44.21       46.96      3.38 o 
  -2   1  10      176.26      167.54      3.68 o 
  -1   1  10        1.36        3.04      1.55 o 
   0   1  10      147.62      153.63      4.60 o 
   1   1  10        1.81        4.17      2.04 o 
   2   1  10      149.46      166.40      6.20 o 
   3   1  10      179.41      166.99      7.75 o 
   4   1  10        0.60        3.66      2.99 o 
   5   1  10      180.38      167.08      7.32 o 
   6   1  10        1.31        0.30      2.12 o 
   7   1  10      247.04      230.79      9.28 o 
   8   1  10      113.72      114.05     12.55 o 
   9   1  10        6.82        6.98      3.36 o 
 -14   2  10        0.06        1.31      2.35 o 
 -13   2  10       45.41       54.79      8.01 o 
 -12   2  10      105.70      116.95      6.95 o 
 -11   2  10       50.33       55.80      5.46 o 
 -10   2  10      936.68      993.32     28.09 o 
  -9   2  10      243.98      253.13     10.35 o 
  -8   2  10       96.46      109.57      6.28 o 
  -7   2  10      243.44      246.20      8.63 o 
  -6   2  10      117.01      122.59      5.30 o 
  -5   2  10       54.13       63.42      3.67 o 
  -4   2  10       34.46       28.20      4.29 o 
  -3   2  10       47.27       32.71      4.69 o 
  -2   2  10       84.69       61.18      3.97 o 
  -1   2  10      204.03      211.79      5.20 o 
   0   2  10      525.66      536.50     21.41 o 
   1   2  10        1.07        4.12      2.19 o 
   2   2  10      148.07      150.42      8.72 o 
   3   2  10        0.71        2.04      2.48 o 
   4   2  10        1.95        7.88      2.73 o 
   5   2  10       29.62       32.04      4.13 o 
   6   2  10       14.30       22.34      3.62 o 
   7   2  10        2.73        5.64      2.25 o 
   8   2  10       50.99       30.02      4.71 o 
 -14   3  10       52.01       71.54     11.97 o 
 -13   3  10       40.64       27.38      7.96 o 
 -12   3  10       49.62       42.37      5.67 o 
 -11   3  10      214.63      209.16     12.06 o 
 -10   3  10      941.91      844.58     36.36 o 
  -9   3  10        7.31        7.01      3.11 o 
  -8   3  10      191.59      209.08      8.63 o 
  -7   3  10      424.60      400.67     18.22 o 
  -6   3  10      138.53      135.90      6.10 o 
  -5   3  10       26.93       22.78      5.68 o 
  -4   3  10      243.90      219.44      5.85 o 
  -3   3  10       96.67       96.75      3.26 o 
  -2   3  10      321.80      325.01      7.12 o 
  -1   3  10      551.38      528.09      9.62 o 
   0   3  10      105.64       90.39      4.38 o 
   1   3  10      233.54      260.77      9.01 o 
   2   3  10       39.17       39.88      3.60 o 
   3   3  10       44.78       51.15      8.53 o 
   4   3  10        8.00        4.83      3.57 o 
   5   3  10      408.91      407.58     12.02 o 
   6   3  10      202.91      207.80      9.62 o 
   7   3  10        1.18       -0.51      1.78 o 
   8   3  10       46.76       35.93      4.29 o 
 -13   4  10        5.39        9.36      3.03 o 
 -12   4  10        3.87        9.03      3.52 o 
 -11   4  10       74.01       76.62      8.70 o 
 -10   4  10      380.63      419.06     19.27 o 
  -9   4  10       57.65       54.55     10.28 o 
  -8   4  10      162.89      183.04     10.50 o 
  -7   4  10      728.01      664.20     43.90 o 
  -6   4  10       35.91       35.76      4.93 o 
  -5   4  10       43.02       40.37      5.14 o 
  -4   4  10       50.89       61.50      4.29 o 
  -3   4  10        9.06       10.57      2.63 o 
  -2   4  10       22.29       23.29      2.71 o 
  -1   4  10       64.34       72.89      3.98 o 
   0   4  10       20.80       24.40      2.93 o 
   1   4  10       71.38       84.25      5.91 o 
   2   4  10      211.30      216.52      7.76 o 
   3   4  10      240.32      266.88      8.99 o 
   4   4  10        8.88       11.27      2.89 o 
   5   4  10       91.50       71.38     10.07 o 
   6   4  10        0.79        2.82      2.07 o 
   7   4  10        7.48        4.55      1.74 o 
 -12   5  10       10.32       16.57      5.00 o 
 -11   5  10      166.76      170.21      9.38 o 
 -10   5  10        1.92        0.44      3.08 o 
  -9   5  10        0.02        3.60      3.64 o 
  -8   5  10       98.87       88.78     24.27 o 
  -7   5  10      112.80      123.94      8.57 o 
  -6   5  10       43.17       48.79     10.08 o 
  -5   5  10      372.23      351.14     11.47 o 
  -4   5  10        0.12        0.76      2.27 o 
  -3   5  10       99.64       80.45      5.72 o 
  -2   5  10      558.38      559.77     13.36 o 
  -1   5  10        0.00        1.66      2.21 o 
   0   5  10      505.88      474.40     12.07 o 
   1   5  10       61.94       71.77      5.61 o 
   2   5  10       27.15       28.05      4.24 o 
   3   5  10       52.63       79.32      5.96 o 
   4   5  10       12.10        9.52      3.88 o 
   5   5  10       42.98       49.25      7.16 o 
   6   5  10       35.08       30.97      5.63 o 
 -12   6  10        9.60        6.10      3.80 o 
 -11   6  10        6.85       -1.70      4.07 o 
 -10   6  10      103.07       92.90     10.78 o 
  -9   6  10      127.62      112.09     13.22 o 
  -8   6  10      478.88      455.82     29.14 o 
  -7   6  10       27.93       45.76      9.38 o 
  -6   6  10       70.14       58.31     10.25 o 
  -5   6  10      407.10      425.77     17.72 o 
  -4   6  10       72.53       82.40      7.57 o 
  -3   6  10       43.48       43.14      5.84 o 
  -2   6  10       27.92       35.80      4.26 o 
  -1   6  10      277.04      276.40     10.72 o 
   0   6  10        8.32        8.77      3.21 o 
   1   6  10      320.61      354.27     14.45 o 
   2   6  10       57.23       46.43      4.94 o 
   3   6  10      134.40      162.31      7.92 o 
   4   6  10       73.64       71.94      6.78 o 
   5   6  10       33.40       24.92      3.66 o 
   6   6  10       29.17       14.47      2.26 o 
 -11   7  10        4.86        0.93      3.16 o 
 -10   7  10       34.91       30.67     10.89 o 
  -9   7  10        9.65       11.74      9.62 o 
  -8   7  10        8.61       25.22     12.16 o 
  -7   7  10        2.07        9.12      6.04 o 
  -6   7  10       47.25       43.14      5.71 o 
  -5   7  10      402.94      378.38     16.47 o 
  -4   7  10       18.63       30.60      5.33 o 
  -3   7  10       31.23       40.57      5.86 o 
  -2   7  10        7.10        5.54      3.78 o 
  -1   7  10      121.80      114.24      8.80 o 
   0   7  10      437.22      427.37     15.19 o 
   1   7  10       67.46       73.47      5.65 o 
   2   7  10       25.71       23.74      4.25 o 
   3   7  10        0.04       -0.07      2.41 o 
   4   7  10       44.20       48.04      4.96 o 
   5   7  10       42.16       24.91      2.86 o 
  -9   8  10        9.48        8.15      4.31 o 
  -8   8  10       14.30        9.37      5.05 o 
  -7   8  10        8.82       19.84     10.38 o 
  -6   8  10        5.43        6.05      3.20 o 
  -5   8  10        2.61        2.14      3.05 o 
  -4   8  10      196.24      202.87     21.97 o 
  -3   8  10        0.76        0.72      2.96 o 
  -2   8  10        5.97        5.58      4.37 o 
  -1   8  10        6.43        4.58      2.65 o 
   0   8  10        2.50        1.15      2.33 o 
   1   8  10      135.48      158.84     10.30 o 
   2   8  10        3.70        1.20      2.09 o 
   3   8  10       15.72       12.81      2.48 o 
  -7   9  10        0.00        0.50      5.18 o 
  -6   9  10       24.92       18.36      4.93 o 
  -5   9  10       12.56        6.30      3.01 o 
  -4   9  10        1.41        4.45      2.75 o 
  -3   9  10       23.36       17.50      3.56 o 
  -2   9  10      118.84      115.99      6.85 o 
  -1   9  10       67.61       49.31      8.88 o 
   0   9  10        2.60        4.14      2.40 o 
   1   9  10        0.16        2.99      1.85 o 
 -14   1  11       43.59       45.27      7.02 o 
 -13   1  11        0.07        3.82      2.93 o 
 -12   1  11       32.80       29.69      4.23 o 
 -11   1  11      472.10      465.08     15.93 o 
 -10   1  11       73.06       73.86      6.28 o 
  -9   1  11      637.38      632.43     24.04 o 
  -8   1  11        6.31       15.39      4.30 o 
  -7   1  11       46.23       44.14      5.23 o 
  -6   1  11      191.24      174.61     13.59 o 
  -5   1  11      855.96      839.38     32.17 o 
  -4   1  11      424.41      449.52     17.30 o 
  -3   1  11        1.16        0.86      1.23 o 
  -2   1  11        2.13        1.86      1.33 o 
  -1   1  11      483.68      483.69     11.69 o 
   0   1  11      283.32      320.01      8.65 o 
   1   1  11       57.40       80.96      4.57 o 
   2   1  11       97.05      112.33      8.43 o 
   3   1  11      101.21      107.35      6.17 o 
   4   1  11      151.62      177.90      7.55 o 
   5   1  11      212.99      261.54      9.25 o 
   6   1  11       23.33       26.97      3.32 o 
   7   1  11       24.58       16.40      2.54 o 
   8   1  11       50.88       62.40     10.98 o 
 -14   2  11       19.65       18.42      3.84 o 
 -13   2  11        3.71        9.21      4.39 o 
 -12   2  11       33.65       36.63      4.33 o 
 -11   2  11       47.30       43.46      5.71 o 
 -10   2  11      140.18      125.43      8.58 o 
  -9   2  11       28.53       44.15      7.07 o 
  -8   2  11       39.76       45.43      5.39 o 
  -7   2  11      143.24      145.48      6.70 o 
  -6   2  11      129.83      130.01      5.88 o 
  -5   2  11      153.58      169.93      8.05 o 
  -4   2  11      147.15      147.02      5.82 o 
  -3   2  11       10.13        7.08      2.19 o 
  -2   2  11       58.03       44.16      6.75 o 
  -1   2  11        5.39        5.81      2.06 o 
   0   2  11        9.93        8.36      2.31 o 
   1   2  11       55.23       59.35      4.10 o 
   2   2  11       14.14       13.73      2.91 o 
   3   2  11        6.29        4.69      2.55 o 
   4   2  11       30.59       32.34      4.16 o 
   5   2  11      200.86      202.01      7.94 o 
   6   2  11        1.07        5.27      2.33 o 
   7   2  11        0.02       -0.76      2.11 o 
   8   2  11        4.72        3.51      3.09 o 
 -13   3  11        6.61        6.11      3.74 o 
 -12   3  11       13.42       19.18      6.28 o 
 -11   3  11      225.50      265.85     15.75 o 
 -10   3  11       11.81        9.41      8.16 o 
  -9   3  11      156.10      190.41     39.92 o 
  -8   3  11       22.54       16.96      3.49 o 
  -7   3  11       68.64       60.36      5.17 o 
  -6   3  11      139.12      171.12     23.43 o 
  -5   3  11      187.79      167.82      6.68 o 
  -4   3  11       14.50       12.70      2.29 o 
  -3   3  11       29.89       30.19      3.57 o 
  -2   3  11      222.52      232.65      8.51 o 
  -1   3  11       16.40       20.21      2.69 o 
   0   3  11      151.78      155.91      6.01 o 
   1   3  11      230.90      214.82      9.78 o 
   2   3  11      100.81      134.24      7.29 o 
   3   3  11       56.25       49.42      4.66 o 
   4   3  11       15.54       11.27      2.94 o 
   5   3  11        4.57       10.78      2.75 o 
   6   3  11       90.16       95.66      4.75 o 
   7   3  11        2.26        2.62      1.65 o 
 -13   4  11       58.32       74.01      4.95 o 
 -12   4  11        0.58        3.29      2.97 o 
 -11   4  11      103.57      114.49      8.22 o 
 -10   4  11      316.79      307.76     14.62 o 
  -9   4  11        1.00        0.90      3.68 o 
  -8   4  11       80.96       75.88      7.22 o 
  -7   4  11        0.04       -0.72      3.09 o 
  -6   4  11        6.40       -0.65      2.99 o 
  -5   4  11      910.88      898.64     33.21 o 
  -4   4  11      242.28      237.22      8.73 o 
  -3   4  11      214.15      227.64      8.42 o 
  -2   4  11      284.60      296.24     10.01 o 
  -1   4  11       11.63        9.23      2.45 o 
   0   4  11      888.87      824.12     20.60 o 
   1   4  11      584.45      603.61     15.79 o 
   2   4  11        8.75       11.02      3.41 o 
   3   4  11      158.99      148.71      7.90 o 
   4   4  11      282.76      269.18     12.97 o 
   5   4  11      161.69      153.93      7.30 o 
   6   4  11       16.95       12.93      2.23 o 
   7   4  11        0.00        1.39      2.98 o 
 -12   5  11       40.44       32.23      6.37 o 
 -11   5  11      343.14      352.64     20.69 o 
 -10   5  11      120.50      115.86     11.29 o 
  -9   5  11      172.44      180.85     13.04 o 
  -8   5  11      299.85      261.49     13.16 o 
  -7   5  11       49.07       37.85      5.61 o 
  -6   5  11      194.18      169.77     17.64 o 
  -5   5  11       80.05       72.08      6.06 o 
  -4   5  11        1.33        8.29      3.36 o 
  -3   5  11      271.54      266.71     11.24 o 
  -2   5  11      146.11      148.74      6.15 o 
  -1   5  11       84.37       91.46      7.83 o 
   0   5  11      647.07      590.01     30.59 o 
   1   5  11      132.93      147.78      9.35 o 
   2   5  11        0.70        2.86      3.26 o 
   3   5  11      122.06      157.12     24.14 o 
   4   5  11       24.31       25.54      4.83 o 
   5   5  11      135.05      137.59      7.92 o 
   6   5  11       49.18       30.92      3.63 o 
 -11   6  11      177.37      231.53     14.44 o 
 -10   6  11       68.12       63.81      9.09 o 
  -9   6  11       39.38       40.19      8.45 o 
  -8   6  11      193.44      184.02     16.34 o 
  -7   6  11       29.54       34.15     14.36 o 
  -6   6  11        0.22       -5.58      5.78 o 
  -5   6  11        0.33       -0.77      3.22 o 
  -4   6  11      339.74      354.09     23.47 o 
  -3   6  11      188.74      179.80     12.91 o 
  -2   6  11      302.83      306.37     18.09 o 
  -1   6  11        0.28       -1.70      2.62 o 
   0   6  11      331.05      294.84     11.11 o 
   1   6  11      132.15      120.88      7.09 o 
   2   6  11       54.76       45.55      4.67 o 
   3   6  11        0.19        2.99      2.50 o 
   4   6  11        2.13        4.11      2.75 o 
   5   6  11        8.72       11.24      2.95 o 
 -10   7  11        2.49        4.03      4.03 o 
  -9   7  11       77.35       66.27      8.75 o 
  -8   7  11       33.47       33.28      7.56 o 
  -7   7  11       35.67       43.58      8.62 o 
  -6   7  11        3.72        4.58      9.09 o 
  -5   7  11       27.22       40.03     10.10 o 
  -4   7  11       32.00       28.97      6.36 o 
  -3   7  11       56.29       59.29      6.38 o 
  -2   7  11       73.85       73.48      6.88 o 
  -1   7  11      404.71      416.02     15.01 o 
   0   7  11      233.28      207.53      9.65 o 
   1   7  11       57.03       52.16      4.57 o 
   2   7  11        3.48        5.20      2.79 o 
   3   7  11        6.56        6.06      2.34 o 
   4   7  11       33.84       19.58      2.46 o 
  -9   8  11        1.70        2.06      3.14 o 
  -8   8  11       15.56       14.65      4.89 o 
  -7   8  11        0.45        0.65      3.79 o 
  -6   8  11        0.98       -1.12      2.68 o 
  -5   8  11       38.29       26.47      7.83 o 
  -4   8  11        0.44        2.12      3.43 o 
  -3   8  11        6.49        5.10      3.21 o 
  -2   8  11       36.84       30.01      4.57 o 
  -1   8  11       34.13       20.44      3.45 o 
   0   8  11      153.69      130.39      5.91 o 
   1   8  11       41.56       30.47      3.22 o 
   2   8  11       38.24       24.25      2.72 o 
  -6   9  11      145.44      151.11      9.09 o 
  -5   9  11        2.86        3.88      3.49 o 
  -4   9  11       33.83       30.68      3.52 o 
  -3   9  11        0.71        2.76      2.40 o 
  -2   9  11        0.53        5.13      3.29 o 
  -1   9  11       97.33       86.63      5.22 o 
 -14   0  12       34.98       42.19      5.79 o 
 -13   0  12        0.77        1.50      4.05 o 
 -12   0  12      122.81      143.61     13.72 o 
 -11   0  12        2.47       -0.02      4.59 o 
 -10   0  12       65.85       56.84      9.90 o 
  -9   0  12     1443.80     1446.42     67.19 o 
  -8   0  12      248.57      257.54     18.11 o 
  -7   0  12      455.10      487.37     25.99 o 
  -6   0  12       78.72       97.69     10.02 o 
  -5   0  12      120.14      126.00     11.14 o 
  -4   0  12     1443.87     1510.43     62.66 o 
  -3   0  12      128.06      215.87     75.84 o 
  -2   0  12       25.62       30.83      8.13 o 
  -1   0  12       12.16       12.50      3.63 o 
   0   0  12       21.99       46.00      6.61 o 
   1   0  12      277.27      298.65     16.34 o 
   2   0  12      151.26      143.92      9.40 o 
   3   0  12        0.32        1.23      3.33 o 
   4   0  12      702.16      677.53     27.67 o 
   5   0  12      145.71      141.09     16.52 o 
   6   0  12      442.36      454.61     28.84 o 
   7   0  12       26.15       21.70      3.39 o 
 -14   1  12       24.07       11.87      2.74 o 
 -13   1  12       10.73        8.81      4.14 o 
 -12   1  12        3.19        3.06      3.60 o 
 -11   1  12       38.89       48.55      6.45 o 
 -10   1  12       64.22       77.19      7.72 o 
  -9   1  12       11.09       11.82      4.39 o 
  -8   1  12      616.49      611.85     26.29 o 
  -7   1  12       11.79       11.43      4.84 o 
  -6   1  12      315.94      351.40     13.93 o 
  -5   1  12      114.06      110.07     19.14 o 
  -4   1  12        3.42        7.84      4.65 o 
  -3   1  12       61.98       66.76      8.52 o 
  -2   1  12       68.45       88.89      7.13 o 
  -1   1  12       19.99       27.75      3.11 o 
   0   1  12        5.78        6.06      2.55 o 
   1   1  12       26.31       25.54      3.36 o 
   2   1  12      120.99      144.27      7.34 o 
   3   1  12        0.02        0.36      2.22 o 
   4   1  12       22.36       25.20      3.94 o 
   5   1  12       25.25       25.36      3.36 o 
   6   1  12      120.84      117.17     18.58 o 
   7   1  12        0.68        1.49      1.58 o 
 -14   2  12        9.98        6.96      3.56 o 
 -13   2  12        0.35        0.30      1.86 o 
 -12   2  12        0.17        0.31      3.20 o 
 -11   2  12       54.09       55.67      5.16 o 
 -10   2  12      400.22      423.27     14.43 o 
  -9   2  12       98.73      125.87     14.99 o 
  -8   2  12      173.45      179.58     10.52 o 
  -7   2  12      557.37      511.66     26.13 o 
  -6   2  12      542.88      513.87     18.23 o 
  -5   2  12       38.93       37.48      4.84 o 
  -4   2  12       68.08       97.50      8.12 o 
  -3   2  12      432.76      484.50     38.09 o 
  -2   2  12      506.33      495.51     12.83 o 
  -1   2  12      896.83      857.09     18.52 o 
   0   2  12       17.01       16.34      2.87 o 
   1   2  12       39.14       45.00      4.81 o 
   2   2  12      145.01      174.25     12.50 o 
   3   2  12       14.77       16.30      3.23 o 
   4   2  12      185.42      197.29      7.80 o 
   5   2  12        0.59        0.02      1.96 o 
   6   2  12       36.23       30.51      2.97 o 
   7   2  12        6.57        6.94      1.69 o 
 -13   3  12       79.11       98.77      7.57 o 
 -12   3  12       29.30       22.41      4.63 o 
 -11   3  12      528.09      502.82     19.52 o 
 -10   3  12        0.05        3.28      5.18 o 
  -9   3  12       65.76       83.96      7.66 o 
  -8   3  12      408.04      445.07     21.37 o 
  -7   3  12       11.78       16.48      6.88 o 
  -6   3  12     1722.08     1579.99     38.69 o 
  -5   3  12      114.63      116.91      7.39 o 
  -4   3  12       37.24       42.83      4.00 o 
  -3   3  12       39.11       39.36      3.94 o 
  -2   3  12       26.71       31.63      3.45 o 
  -1   3  12      266.17      273.46      8.49 o 
   0   3  12       26.89       33.85      3.49 o 
   1   3  12      126.82      127.63      6.10 o 
   2   3  12       47.89       57.59      6.30 o 
   3   3  12      114.55      113.04      5.90 o 
   4   3  12      146.40      161.26      7.17 o 
   5   3  12      195.58      184.71      6.53 o 
   6   3  12       65.71       67.29      5.28 o 
 -13   4  12        8.20        8.45      2.46 o 
 -12   4  12        9.02        4.17      2.78 o 
 -11   4  12       53.22       54.71     10.84 o 
 -10   4  12       35.58       44.37      7.31 o 
  -9   4  12        1.53       15.06      6.46 o 
  -8   4  12       54.82       50.24      6.31 o 
  -7   4  12       39.34       37.13      5.60 o 
  -6   4  12      193.51      186.74     12.68 o 
  -5   4  12      337.63      298.24     13.04 o 
  -4   4  12      334.79      346.58     12.69 o 
  -3   4  12      168.22      173.96     15.94 o 
  -2   4  12      272.18      240.27     10.03 o 
  -1   4  12      358.16      351.37     15.16 o 
   0   4  12       68.31       68.12      5.47 o 
   1   4  12       18.00       15.84      3.60 o 
   2   4  12      147.28      166.94      8.43 o 
   3   4  12      182.67      197.37     24.64 o 
   4   4  12       50.37       54.57      5.41 o 
   5   4  12        0.31        5.12      2.75 o 
   6   4  12        0.37        0.16      1.98 o 
 -12   5  12        5.49        2.34      2.73 o 
 -11   5  12       86.38       70.90     13.14 o 
 -10   5  12       20.81       26.50      4.58 o 
  -9   5  12       42.35       49.06      5.90 o 
  -8   5  12       11.10        0.36      7.97 o 
  -7   5  12      193.53      166.61     10.20 o 
  -6   5  12      414.53      417.49     32.37 o 
  -5   5  12      148.81      161.16      9.76 o 
  -4   5  12       39.47       31.79      4.12 o 
  -3   5  12       74.30       65.90      5.82 o 
  -2   5  12      189.37      181.02      8.96 o 
  -1   5  12       41.16       34.17      4.18 o 
   0   5  12      123.76      119.13     20.09 o 
   1   5  12       33.15       29.21      6.22 o 
   2   5  12        2.42        1.39      2.54 o 
   3   5  12       13.02        5.65      4.25 o 
   4   5  12       34.04       43.02      6.93 o 
   5   5  12       31.92       29.24      3.73 o 
 -11   6  12        1.29        0.32      3.14 o 
 -10   6  12       90.92       65.48     14.02 o 
  -9   6  12      224.53      239.30     16.58 o 
  -8   6  12        5.98        6.63      5.39 o 
  -7   6  12        0.01        2.91      5.06 o 
  -6   6  12       38.12       44.22      8.82 o 
  -5   6  12        1.22        8.35      3.79 o 
  -4   6  12       10.68       17.07      4.43 o 
  -3   6  12        5.55        6.89      3.71 o 
  -2   6  12        0.40        5.56      5.70 o 
  -1   6  12        0.41        0.90      3.87 o 
   0   6  12       95.84      105.03      6.33 o 
   1   6  12        0.86       -0.04      2.20 o 
   2   6  12      174.53      194.41      9.66 o 
   3   6  12       50.54       20.48      5.80 o 
   4   6  12      134.23      158.21     10.75 o 
 -10   7  12       21.76       14.83      4.30 o 
  -9   7  12        4.53        4.21      4.14 o 
  -8   7  12       60.37       46.90     12.93 o 
  -7   7  12        5.07        5.32      4.72 o 
  -6   7  12       36.50       36.92      7.35 o 
  -5   7  12        1.77        0.12      2.71 o 
  -4   7  12       16.94       20.90      4.29 o 
  -3   7  12        2.19        5.56      3.35 o 
  -2   7  12        0.16        3.07      3.78 o 
  -1   7  12      191.53      166.28      7.90 o 
   0   7  12        3.86        1.35      2.59 o 
   1   7  12      213.03      182.55     10.04 o 
   2   7  12        0.22        1.20      1.89 o 
   3   7  12        7.37        8.03      3.17 o 
  -8   8  12        6.05        1.50      3.14 o 
  -7   8  12        5.89        5.85      6.84 o 
  -6   8  12        2.42        0.01      3.27 o 
  -5   8  12       21.51       14.01      3.14 o 
  -4   8  12      141.37      148.42     12.27 o 
  -3   8  12       45.61       42.42      6.82 o 
  -2   8  12       39.41       25.00      4.82 o 
  -1   8  12       12.90       15.05      4.12 o 
   0   8  12       46.96       31.86      5.79 o 
   1   8  12        5.82        5.50      2.06 o 
 -13   1  13       27.74       14.36      4.14 o 
 -12   1  13        2.20        0.88      3.60 o 
 -11   1  13      457.42      437.62     18.17 o 
 -10   1  13      793.38      809.74     29.21 o 
  -9   1  13      257.47      305.55     28.60 o 
  -8   1  13      332.23      333.14     18.00 o 
  -7   1  13      496.03      469.35     18.49 o 
  -6   1  13        6.62        4.71      3.48 o 
  -5   1  13      131.61      150.10      9.12 o 
  -4   1  13      106.54      142.41     27.20 o 
  -3   1  13      137.52      141.14      6.87 o 
  -2   1  13        9.24        9.91      2.57 o 
  -1   1  13      164.10      184.95      7.12 o 
   0   1  13      122.93      144.75      6.50 o 
   1   1  13       37.80       36.13      4.28 o 
   2   1  13       39.31       58.66      5.11 o 
   3   1  13        5.87        9.36      3.47 o 
   4   1  13      287.78      260.82      8.80 o 
   5   1  13      130.20      125.87      6.22 o 
   6   1  13        4.45        3.77      1.82 o 
 -13   2  13       10.30        6.60      3.93 o 
 -12   2  13        4.34        4.10      3.06 o 
 -11   2  13        2.89        7.06      3.75 o 
 -10   2  13      212.43      216.35     14.41 o 
  -9   2  13       17.14       14.43      4.55 o 
  -8   2  13      249.33      249.29     12.73 o 
  -7   2  13      183.14      198.28     13.19 o 
  -6   2  13      488.05      460.65     17.60 o 
  -5   2  13      919.64      918.76     34.55 o 
  -4   2  13      238.76      248.16     29.47 o 
  -3   2  13        3.32        5.90      2.73 o 
  -2   2  13      348.94      318.51      9.29 o 
  -1   2  13       33.07       34.09      3.55 o 
   0   2  13        8.65       11.57      2.84 o 
   1   2  13       49.63       43.21      4.50 o 
   2   2  13        4.69        9.96      2.90 o 
   3   2  13       26.72       23.61      3.41 o 
   4   2  13       49.68       48.56      3.91 o 
   5   2  13       47.73       29.75      3.29 o 
   6   2  13       69.01       71.93      3.33 o 
 -13   3  13        0.12       -0.88      3.15 o 
 -12   3  13       58.05       56.44      7.33 o 
 -11   3  13       47.73       45.13     10.27 o 
  -9   3  13       87.50      123.63     12.69 o 
  -8   3  13       35.00       48.56      8.89 o 
  -7   3  13      226.43      232.42     17.74 o 
  -6   3  13        0.40       -3.24      3.24 o 
  -5   3  13       18.32       27.76      4.66 o 
  -4   3  13       37.97       34.39      3.98 o 
  -3   3  13        7.76        7.26      2.88 o 
  -2   3  13      125.31      147.27      6.51 o 
  -1   3  13      115.47      120.17      5.77 o 
   0   3  13       52.63       43.43      3.97 o 
   1   3  13       19.59       32.66      4.03 o 
   2   3  13       26.76       30.75      3.66 o 
   3   3  13        1.82        9.70      2.98 o 
   4   3  13        1.09        1.87      2.01 o 
   5   3  13       12.30        6.86      1.99 o 
   6   3  13        1.68        2.65      1.60 o 
 -12   4  13        0.54        3.74      2.52 o 
 -11   4  13       13.26       15.68      3.76 o 
 -10   4  13       83.90       75.74      6.73 o 
  -9   4  13      272.47      253.24     12.51 o 
  -8   4  13       88.65      108.60     11.93 o 
  -7   4  13       12.54        8.10      3.86 o 
  -6   4  13      480.95      403.35     23.35 o 
  -5   4  13       58.44       56.38     14.68 o 
  -4   4  13       56.90       68.02      8.21 o 
  -3   4  13        5.83       11.26      4.00 o 
  -2   4  13       93.01      102.29      7.66 o 
  -1   4  13      556.53      557.46     18.09 o 
   0   4  13        0.91        8.37      3.86 o 
   1   4  13        0.78        3.85      3.93 o 
   2   4  13       59.88       62.92      5.35 o 
   3   4  13      278.57      307.78     10.76 o 
   4   4  13      174.29      163.16      6.51 o 
   5   4  13       31.78       20.93      3.30 o 
 -11   5  13        5.19        4.06      3.04 o 
 -10   5  13       51.70       38.66     12.31 o 
  -9   5  13      333.40      332.94     22.13 o 
  -8   5  13       53.10       58.18      6.69 o 
  -7   5  13      101.22      129.24      8.59 o 
  -6   5  13      137.33      123.99     20.83 o 
  -5   5  13       27.20       32.24      5.00 o 
  -4   5  13      115.37      117.71     13.03 o 
  -3   5  13       53.16       54.65     14.14 o 
  -2   5  13       98.07      107.74      7.81 o 
  -1   5  13        0.56        0.91      2.42 o 
   0   5  13       34.16       25.94      5.17 o 
   1   5  13       13.00        8.26      3.21 o 
   2   5  13       26.07       20.09      4.58 o 
   3   5  13        0.11       -1.13      2.27 o 
   4   5  13       64.29       66.83     11.97 o 
 -10   6  13       13.76        6.72      4.00 o 
  -9   6  13       20.47       12.86      5.19 o 
  -8   6  13        7.32        6.89      4.92 o 
  -7   6  13        1.84        0.92      4.27 o 
  -6   6  13       67.55       73.62      9.58 o 
  -5   6  13        9.50        8.23      5.25 o 
  -4   6  13        6.95       18.37      7.10 o 
  -3   6  13      122.18      111.06     11.17 o 
  -2   6  13      241.50      211.00     10.42 o 
  -1   6  13       14.08       14.63      3.06 o 
   0   6  13       68.67       49.35      8.99 o 
   1   6  13       50.91       45.48     13.98 o 
   2   6  13      160.37      167.10      9.79 o 
   3   6  13       86.46       96.37      5.55 o 
  -9   7  13        0.71        2.00      3.13 o 
  -8   7  13        9.68        7.02      4.07 o 
  -7   7  13       13.49       14.39      4.94 o 
  -6   7  13      150.17      146.27     10.81 o 
  -5   7  13      104.76       96.92      6.05 o 
  -4   7  13       31.97       34.12      8.62 o 
  -3   7  13       60.56       40.15      4.69 o 
  -2   7  13       44.98       42.24      9.36 o 
  -1   7  13      123.78      122.16     11.13 o 
   0   7  13      199.16      185.93      8.42 o 
   1   7  13        6.85        8.18      2.65 o 
   2   7  13       24.84       16.15      7.69 o 
  -6   8  13       11.56        7.60      3.40 o 
  -5   8  13       32.43       15.07      4.15 o 
  -4   8  13       17.48        9.59      2.59 o 
  -3   8  13        0.01       -1.19      2.10 o 
  -2   8  13        0.02       -1.21      2.47 o 
  -1   8  13        6.35        1.45      2.96 o 
 -13   0  14      195.65      225.01     12.77 o 
 -12   0  14      120.54      100.26     10.27 o 
 -11   0  14       36.03       43.95      8.24 o 
 -10   0  14       80.26       95.08     11.50 o 
  -9   0  14        4.55        5.45      5.50 o 
  -8   0  14        2.29        0.90      4.71 o 
  -7   0  14      284.00      281.78     31.02 o 
  -6   0  14        0.54        0.45      4.41 o 
  -5   0  14      235.44      260.73     17.87 o 
  -4   0  14      110.04      134.36     12.64 o 
  -3   0  14        3.47       -0.95      7.56 o 
  -2   0  14      239.54      232.17     11.54 o 
  -1   0  14      211.17      204.99     11.21 o 
   0   0  14      370.14      426.29     30.38 o 
   1   0  14       28.94       23.66      4.99 o 
   2   0  14        3.05        4.19      3.58 o 
   3   0  14        8.08        5.79      3.53 o 
   4   0  14       27.59       23.87      5.23 o 
   5   0  14      278.90      269.82     30.08 o 
 -13   1  14       43.11       40.03     15.37 o 
 -12   1  14       29.90       26.26      7.13 o 
 -11   1  14      128.31      128.48     10.60 o 
 -10   1  14        0.79       10.91      5.79 o 
  -9   1  14      174.21      191.54     11.13 o 
  -8   1  14      185.20      262.52     46.99 o 
  -7   1  14       45.24       43.49      7.10 o 
  -6   1  14      101.17      106.23      8.12 o 
  -5   1  14      340.23      338.78     15.44 o 
  -4   1  14        0.64       85.60     60.09 o 
  -3   1  14      157.98      174.81     10.60 o 
  -2   1  14      196.33      210.54      8.45 o 
  -1   1  14       19.17       28.34      3.58 o 
   0   1  14      170.54      179.11      7.46 o 
   1   1  14       12.08       21.60      3.77 o 
   2   1  14        7.01        8.29      2.78 o 
   3   1  14       22.18       22.29      3.17 o 
   4   1  14       23.40       18.44      2.76 o 
   5   1  14        5.56        7.76      2.21 o 
 -13   2  14        4.31        3.59      3.53 o 
 -12   2  14        0.03        1.76      2.54 o 
 -11   2  14        2.96       -0.13      3.48 o 
 -10   2  14      124.93      167.57     14.24 o 
  -9   2  14      245.71      251.36     12.60 o 
  -8   2  14       82.26       87.89      7.61 o 
  -7   2  14       19.54       26.80      6.35 o 
  -6   2  14       16.50       14.35      4.26 o 
  -5   2  14       17.53       25.10      8.02 o 
  -4   2  14       22.11       19.68      5.26 o 
  -3   2  14        9.02        7.48      3.37 o 
  -2   2  14       58.41       60.19      4.33 o 
  -1   2  14       59.69       53.54      4.69 o 
   0   2  14      393.11      403.58     12.77 o 
   1   2  14        2.17        3.79      2.73 o 
   2   2  14       11.63       14.93      3.00 o 
   3   2  14      156.84      152.65      6.22 o 
   4   2  14       57.15       47.70      3.75 o 
   5   2  14      156.63      162.19      5.84 o 
 -12   3  14       20.65       12.50      4.64 o 
 -11   3  14       48.15       43.59      7.08 o 
 -10   3  14       34.95       31.73      7.14 o 
  -8   3  14        0.38        9.13      9.97 o 
  -7   3  14      129.03      132.27     13.09 o 
  -6   3  14      447.71      443.31     25.76 o 
  -5   3  14      412.00      377.36     17.55 o 
  -4   3  14      144.22      166.62      9.75 o 
  -3   3  14       12.15       15.54      3.41 o 
  -2   3  14       89.22      100.50     13.39 o 
  -1   3  14      193.43      193.03      7.96 o 
   0   3  14      196.31      207.68      7.75 o 
   1   3  14        0.01        2.67      2.90 o 
   2   3  14       37.18       40.31      4.03 o 
   3   3  14        2.83        3.70      2.09 o 
   4   3  14        4.64        1.37      1.66 o 
 -12   4  14       62.83       87.00      6.78 o 
 -11   4  14       24.34       18.29      8.19 o 
  -9   4  14      217.32      224.25     15.28 o 
  -8   4  14       38.76       34.82      7.33 o 
  -7   4  14       81.12       65.73      9.15 o 
  -6   4  14       14.16       11.14      5.64 o 
  -5   4  14       48.93       49.52      8.16 o 
  -4   4  14       13.05       17.80      4.25 o 
  -3   4  14        2.52        6.25      3.58 o 
  -2   4  14       49.61       54.17      5.87 o 
  -1   4  14      325.52      311.80     20.29 o 
   0   4  14      188.52      193.54      8.31 o 
   1   4  14        0.01        1.20      2.38 o 
   2   4  14       79.36       84.29      5.16 o 
   3   4  14       56.06       48.26      3.80 o 
   4   4  14       14.15       13.50      4.22 o 
 -11   5  14        7.66       11.58      5.74 o 
 -10   5  14       22.41       17.99      3.25 o 
  -9   5  14       11.22       13.81      5.04 o 
  -8   5  14       19.77       19.96      5.94 o 
  -7   5  14        2.06        4.11      3.08 o 
  -6   5  14       28.14       44.43      7.41 o 
  -5   5  14      417.68      394.22     20.96 o 
  -4   5  14        5.40        6.71      4.56 o 
  -3   5  14        1.10        2.26      3.05 o 
  -2   5  14       22.86       26.32      5.52 o 
  -1   5  14       59.08       45.66      4.17 o 
   0   5  14      355.26      346.66     16.74 o 
   1   5  14        7.99       11.22      3.66 o 
   2   5  14       10.03       11.97      2.42 o 
   3   5  14        4.76        5.66      2.59 o 
  -9   6  14        0.14        1.60      3.17 o 
  -8   6  14       33.88       15.88      4.75 o 
  -7   6  14        4.21        4.46      4.05 o 
  -6   6  14        1.29        2.04      3.71 o 
  -5   6  14        1.86        3.19      3.90 o 
  -4   6  14       29.04       13.60      4.07 o 
  -3   6  14        2.49        2.32      6.97 o 
  -2   6  14       10.97       15.82      5.23 o 
  -1   6  14        0.00        0.01      2.23 o 
   0   6  14        2.98        7.95      2.91 o 
   1   6  14        1.01       -0.49      2.22 o 
   2   6  14       79.30       91.38      7.78 o 
  -7   7  14       44.25       67.88      6.14 o 
  -6   7  14       16.55        8.13      3.68 o 
  -5   7  14       11.91       10.61      3.94 o 
  -4   7  14        0.71        6.67      2.50 o 
  -3   7  14        1.31        4.00      2.35 o 
  -2   7  14        0.83        0.98      2.58 o 
  -1   7  14        2.73        5.70      3.66 o 
   0   7  14       47.75       18.27      7.34 o 
 -13   1  15        0.17       -3.20      3.20 o 
 -12   1  15       13.21       11.17      5.60 o 
 -11   1  15       98.66       88.04      9.68 o 
 -10   1  15        9.01        4.03      3.49 o 
  -9   1  15       92.22      102.72     11.26 o 
  -8   1  15      152.44      188.76     10.76 o 
  -7   1  15        9.53       11.25      4.14 o 
  -6   1  15      511.79      549.59     20.77 o 
  -5   1  15       88.04      120.19      8.68 o 
  -4   1  15       11.49        4.73      5.02 o 
  -3   1  15       17.85       20.72      4.67 o 
  -2   1  15       36.91       51.20      4.14 o 
  -1   1  15       27.43       33.26      4.65 o 
   0   1  15      189.60      194.37      8.03 o 
   1   1  15       27.68       41.54      4.95 o 
   2   1  15        9.37        8.93      2.57 o 
   3   1  15        7.53       11.51      2.42 o 
   4   1  15       12.40       11.43      2.09 o 
 -12   2  15       27.68       11.49      5.66 o 
 -11   2  15        0.35       -1.01      2.57 o 
 -10   2  15       81.19       75.08     12.90 o 
  -9   2  15      307.83      255.33     17.54 o 
  -8   2  15      103.38       93.89      9.29 o 
  -7   2  15      121.66      135.23      9.09 o 
  -6   2  15        0.39        4.88      6.88 o 
  -5   2  15      523.38      599.38     88.09 o 
  -4   2  15      403.54      496.18     68.14 o 
  -3   2  15       65.19       65.99      6.41 o 
  -2   2  15      277.93      279.10     13.53 o 
  -1   2  15       13.69       14.58      3.21 o 
   0   2  15       91.12      101.48      5.39 o 
   1   2  15        9.43        3.32      2.51 o 
   2   2  15       14.24        9.82      2.47 o 
   3   2  15        2.89        6.61      2.06 o 
   4   2  15       17.29       12.92      2.44 o 
 -12   3  15       17.58       19.63      4.43 o 
 -10   3  15       30.26       25.38      6.33 o 
  -9   3  15      396.03      390.72     22.11 o 
  -8   3  15      215.58      180.74     14.67 o 
  -7   3  15        6.09       13.06      5.99 o 
  -6   3  15       51.02       56.38      9.06 o 
  -5   3  15       96.98      105.08     11.68 o 
  -4   3  15      140.02      154.42      9.16 o 
  -3   3  15      230.23      225.26      9.14 o 
  -2   3  15       27.23       32.49      5.40 o 
  -1   3  15      319.99      325.18     14.07 o 
   0   3  15       24.28       16.35      2.84 o 
   1   3  15        0.01        1.44      1.99 o 
   2   3  15       10.84        7.36      2.31 o 
   3   3  15       12.80       14.05      2.25 o 
 -11   4  15       83.30       99.31      7.70 o 
 -10   4  15       27.88       19.56      5.14 o 
  -8   4  15       15.34       11.84      9.09 o 
  -7   4  15       29.59       16.95      5.84 o 
  -6   4  15        8.99       16.10      5.87 o 
  -5   4  15        2.60        5.38      4.80 o 
  -4   4  15       23.27       38.59      7.22 o 
  -3   4  15       72.90       86.30     24.05 o 
  -2   4  15        4.13       12.46      3.81 o 
  -1   4  15       23.62       32.57      3.70 o 
   0   4  15        7.42        7.94      2.67 o 
   1   4  15       18.20       12.11      2.96 o 
   2   4  15       44.41       57.87      4.21 o 
   3   4  15        0.40        5.07      3.25 o 
 -10   5  15        8.80       16.85      3.75 o 
  -9   5  15       35.57       34.04      5.23 o 
  -8   5  15      137.94      130.37      9.66 o 
  -7   5  15        0.24        3.01      6.66 o 
  -6   5  15       10.41        6.99      4.39 o 
  -5   5  15       30.04       35.44      6.31 o 
  -4   5  15       84.12       52.44     12.90 o 
  -3   5  15        1.33        1.26      2.65 o 
  -2   5  15       18.71       10.09      3.79 o 
  -1   5  15       47.14       46.87      6.10 o 
   0   5  15        4.93        3.74      2.39 o 
   1   5  15       26.14       25.10      4.58 o 
   2   5  15      131.49      133.69      9.24 o 
  -4   6  15       49.59       30.31      5.07 o 
  -3   6  15        8.94        7.46      3.91 o 
  -2   6  15        4.42        4.84      6.24 o 
  -1   6  15        1.29        5.57      3.69 o 
   0   6  15       80.04       71.99      6.72 o 
 -12   0  16       17.02       26.01      4.92 o 
 -11   0  16        6.13        5.64      4.33 o 
 -10   0  16        1.19       -1.74      4.19 o 
  -9   0  16       35.33       37.93      7.47 o 
  -8   0  16       34.42       39.30      7.83 o 
  -7   0  16       76.60       80.18     10.27 o 
  -6   0  16      643.04      688.21     35.06 o 
  -5   0  16      241.18      267.20     30.24 o 
  -4   0  16        4.94       -6.55      6.55 o 
  -3   0  16        6.49       10.37      5.76 o 
  -2   0  16        3.06        6.57      3.56 o 
  -1   0  16      507.98      476.99     25.18 o 
   0   0  16       42.36       34.55      5.97 o 
   1   0  16       23.29       22.30      4.12 o 
   2   0  16        5.94        8.59      3.14 o 
   3   0  16        1.13        3.70      3.52 o 
 -12   1  16        7.76        6.32      3.17 o 
 -11   1  16        0.33       -1.56      2.57 o 
 -10   1  16       11.33       15.63      5.54 o 
  -9   1  16       98.38      113.86     11.01 o 
  -8   1  16       10.08        7.98      3.74 o 
  -7   1  16       73.57       97.25     14.60 o 
  -6   1  16      211.21      222.40     11.79 o 
  -5   1  16       85.02      105.89      9.72 o 
  -4   1  16       13.81       16.97      4.41 o 
  -3   1  16       25.50       20.35      5.62 o 
  -2   1  16        0.00        0.07      1.97 o 
  -1   1  16       55.58       59.56      4.55 o 
   0   1  16      120.39      137.82      5.92 o 
   1   1  16       46.98       37.88      3.37 o 
   2   1  16        2.75        8.44      2.39 o 
   3   1  16        7.71        7.39      1.81 o 
 -12   2  16        0.00       -1.52      3.04 o 
 -11   2  16       68.06       87.40      8.94 o 
 -10   2  16       15.19       12.66      4.33 o 
  -9   2  16       28.76       24.71      5.70 o 
  -8   2  16       47.83       38.17      5.17 o 
  -7   2  16       52.33       56.06      6.01 o 
  -6   2  16      338.59      336.96     14.45 o 
  -5   2  16       20.46       14.19      5.93 o 
  -4   2  16        0.33       -1.41      4.33 o 
  -3   2  16       26.21       34.31      7.48 o 
  -2   2  16      113.86      125.67      6.69 o 
  -1   2  16      268.96      267.88     12.75 o 
   0   2  16       41.51       40.17      3.77 o 
   1   2  16       28.12       27.47      2.87 o 
   2   2  16       21.21       17.15      2.28 o 
   3   2  16        0.86       -0.40      1.54 o 
 -11   3  16       73.74       80.59      7.20 o 
  -9   3  16      429.75      471.06     35.42 o 
  -8   3  16       63.47       68.40      8.79 o 
  -7   3  16        5.60       14.80      5.74 o 
  -6   3  16      177.07      183.51     14.06 o 
  -5   3  16        1.02       -5.81      5.81 o 
  -4   3  16      156.39      182.65     13.96 o 
  -3   3  16       15.13       15.31      3.10 o 
  -2   3  16       32.38       36.26      3.85 o 
  -1   3  16        3.78        2.51      1.96 o 
   0   3  16       29.32       23.31      2.66 o 
   1   3  16        7.18        8.63      2.15 o 
   2   3  16       12.66        8.74      2.09 o 
 -10   4  16       79.18       87.45      7.21 o 
  -9   4  16       74.01       81.52      7.91 o 
  -8   4  16       59.92       55.65      7.23 o 
  -7   4  16        2.45       -2.58      4.00 o 
  -6   4  16      134.71      132.05     10.86 o 
  -5   4  16      100.79       89.80      9.39 o 
  -4   4  16       26.21       17.91      5.41 o 
  -3   4  16       10.16        7.25      3.14 o 
  -2   4  16        7.03        6.25      3.01 o 
  -1   4  16       28.60       18.88      3.55 o 
   0   4  16        5.65        7.75      2.22 o 
   1   4  16       22.72       23.06      2.50 o 
  -8   5  16       20.18       19.14      4.10 o 
  -7   5  16        1.63        7.26      3.66 o 
  -6   5  16        5.62        2.85      5.83 o 
  -5   5  16        0.38       -2.68      3.44 o 
  -4   5  16       37.58       32.55      8.95 o 
  -3   5  16        7.02        4.53      2.47 o 
  -2   5  16        5.08        7.15      2.57 o 
  -1   5  16       34.49       36.92      5.73 o 
   0   5  16       16.28        8.68      3.52 o 
 -11   1  17       39.45       28.15     12.58 o 
 -10   1  17       31.44       18.11      4.67 o 
  -9   1  17       23.47       18.36      3.82 o 
  -8   1  17      102.53      117.87      7.57 o 
  -7   1  17      532.33      517.88     18.07 o 
  -6   1  17      153.81      174.64     21.85 o 
  -5   1  17      184.36      185.76     10.01 o 
  -4   1  17       13.04       13.76      4.73 o 
  -3   1  17       29.43       27.97      5.13 o 
  -2   1  17       48.98       31.08      3.63 o 
  -1   1  17      470.53      497.59     18.45 o 
   0   1  17        5.66        4.48      2.17 o 
   1   1  17       31.80       20.15      2.30 o 
 -11   2  17        4.61        5.22      3.44 o 
 -10   2  17       64.14       62.60      7.04 o 
  -9   2  17       17.93       12.41      3.20 o 
  -8   2  17        2.04        4.88      2.95 o 
  -7   2  17       48.90       44.00     18.89 o 
  -6   2  17        0.07       -1.03      3.37 o 
  -5   2  17       15.42       16.91      3.91 o 
  -4   2  17       60.50       67.06      5.89 o 
  -3   2  17       30.87       37.23      4.69 o 
  -2   2  17      121.65      113.42      9.11 o 
  -1   2  17        2.12        4.88      1.93 o 
   0   2  17        0.97       -0.84      1.60 o 
   1   2  17       27.75       25.33      2.46 o 
 -10   3  17        9.99        4.98      3.46 o 
  -9   3  17       33.46       32.22      5.65 o 
  -8   3  17      124.23      137.89     10.35 o 
  -7   3  17        1.90        7.61      4.52 o 
  -6   3  17       23.00       26.97      6.08 o 
  -5   3  17        4.80        7.75      4.72 o 
  -4   3  17       55.76       40.10      6.84 o 
  -3   3  17       34.05       47.08      6.83 o 
  -2   3  17        0.05        0.77      1.85 o 
  -1   3  17       35.01       20.82      4.78 o 
   0   3  17      100.95      107.39      4.94 o 
  -9   4  17        0.00       -0.17      2.63 o 
  -8   4  17      139.00      154.20      9.57 o 
  -7   4  17        1.63        4.88      3.72 o 
  -6   4  17       78.38       87.11      7.94 o 
  -5   4  17      120.39      104.19      8.81 o 
  -4   4  17       49.53       35.09      5.85 o 
  -3   4  17       27.29       21.41      4.01 o 
  -2   4  17        0.27        1.07      2.50 o 
  -1   4  17       18.27       10.89      2.48 o 
  -6   5  17        0.81        0.91      2.39 o 
  -5   5  17       16.38       13.77      3.32 o 
 -10   0  18       44.34       42.12      9.31 o 
  -9   0  18       18.88       15.44      7.87 o 
  -8   0  18        5.53        0.15      3.35 o 
  -7   0  18        0.86        7.06      4.36 o 
  -6   0  18       47.61       39.50      6.58 o 
  -5   0  18      362.54      392.98     19.95 o 
  -4   0  18       52.93       84.75      9.12 o 
  -3   0  18      166.43      167.11     11.53 o 
  -2   0  18      109.90      114.42      9.26 o 
  -1   0  18       89.74       99.58     20.22 o 
   0   0  18      163.26      181.46      9.91 o 
 -10   1  18        0.41        2.00      2.18 o 
  -9   1  18        0.39        3.72      3.45 o 
  -8   1  18       53.00       37.78      7.49 o 
  -7   1  18        0.42        3.67      4.05 o 
  -6   1  18       16.65       19.47      3.73 o 
  -5   1  18        1.99        0.16      2.41 o 
  -4   1  18       12.08        9.71      4.52 o 
  -3   1  18        2.84        5.83      2.88 o 
  -2   1  18       14.19       14.49      3.10 o 
  -1   1  18       17.88       10.55      2.18 o 
   0   1  18       11.74        7.58      2.37 o 
  -9   2  18       27.87       27.07      8.45 o 
  -8   2  18        7.10        3.99      2.40 o 
  -7   2  18       10.61       11.90      4.17 o 
  -6   2  18        2.70        3.91      2.62 o 
  -5   2  18        5.37        5.59      2.74 o 
  -4   2  18        0.45        1.81      2.42 o 
  -3   2  18        3.70        4.11      3.27 o 
  -2   2  18       33.13       31.88      3.58 o 
  -1   2  18        0.00        1.45      2.00 o 
  -9   3  18        1.14        6.26      3.17 o 
  -8   3  18       34.87       25.43      4.76 o 
  -7   3  18       12.71        8.42      3.96 o 
  -6   3  18        7.73       -0.87      3.30 o 
  -5   3  18        1.91       -1.32      3.37 o 
  -3   3  18        1.28        0.64      2.93 o 
  -2   3  18        1.84        8.62      3.54 o 
  -7   4  18       16.93       10.86      3.31 o 
  -6   4  18        4.27        4.62      3.01 o 
  -5   4  18       11.04       12.25      3.49 o 
  -4   4  18        0.21        2.12      2.69 o 
  -3   4  18       74.06       68.80      5.23 o 
  -8   1  19       31.02       12.10      4.61 o 
  -7   1  19       42.13       24.84      8.39 o 
  -6   1  19      442.93      481.03     16.35 o 
  -5   1  19       13.68      219.14    116.15 o 
  -4   1  19      100.39      109.78      5.71 o 
  -3   1  19        2.15        5.10      2.24 o 
  -7   2  19       50.01       42.00      5.19 o 
  -4   2  19       30.83       24.56      4.37 o 
                                                 
